# Supplementary material for: Development and analysis of an in vivo-compatible metabolic network of Mycobacterium tuberculosis
Source: BMC Syst Biol. 2010 Nov 23;4:160. doi: 10.1186/1752-0509-4-160 (PMC3225870; doi:10.1186/1752-0509-4-160)
Supplement: Additional file 3 — The iNJ661m metabolic network. It describes the iNJ661m metabolic network, using Microsoft Excel 2003. [file 1752-0509-4-160-S3.XLS]

## Sheet: reactions
Rxn name	Rxn description	Formula	Gene-reaction association	Genes	Subsystem	Reversible	LB	UB	Objective
2AGPEAT160	2 acyl glycerophospho ethanolamine acyltransferase n C160	2agpe160[c] + atp[c] + hdca[c] -> amp[c] + pe160[c] + ppi[c]			Fatty Acid Metabolism	0	0	1000	0
2AGPEAT180	2 acyl glycerophospho ethanolamine acyltransferase n C180	2agpe180[c] + atp[c] + ocdca[c] -> amp[c] + pe180[c] + ppi[c]			Fatty Acid Metabolism	0	0	1000	0
4HBAt	4 hydroxy benzoate transport via diffusion extracellular to cytoplasm	4hba[e] <=> 4hba[c]			Exchange	1	-1000	1000	0
4HTHRS	4 Hydroxy L threonine synthase	h2o[c] + phthr[c] -> 4hthr[c] + pi[c]	Rv1295	Rv1295	Cofactor Metabolism	0	0	1000	0
5DGLCNR	5 dehydro D gluconate reductase	5dglcn[c] + h[c] + nadph[c] <=> glcn[c] + nadp[c]	Rv2573	Rv2573	Pantothenate and CoA Metabolism	1	-1000	1000	0
AACPS10	acyl acyl carrier protein synthetase tuberculostearic acid	ACP[c] + atp[c] + mocdca[c] -> amp[c] + mstrACP[c] + ppi[c]	Rv3815c	Rv3815c	Fatty Acid Metabolism	0	0	1000	0
AACPS11	acyl acyl carrier protein synthetase	4hbz[c] + ACP[c] + atp[c] -> 4hbzACP[c] + amp[c] + ppi[c]			Membrane Metabolism	0	0	1000	0
AACPS3	acyl acyl carrier protein synthetase n C160	ACP[c] + atp[c] + hdca[c] -> amp[c] + palmACP[c] + ppi[c]			Fatty Acid Metabolism	0	0	1000	0
ABTA	4 aminobutyrate transaminase	4abut[c] + akg[c] -> glu-L[c] + sucsal[c]	( Rv2589 or Rv3290c )	Rv2589 Rv3290c	Glutamate Metabolism	0	0	1000	0
ACACCT	acetyl CoAacetoacetyl CoA transferase	acac[c] + accoa[c] -> aacoa[c] + ac[c]			Pyruvate Metabolism	0	0	1000	0
ACACT1r	acetyl CoA C acetyltransferase	2 accoa[c] <=> aacoa[c] + coa[c]	Rv1323	Rv1323	Pyruvate Metabolism	1	-1000	1000	0
ACALDi	acetaldehyde dehydrogenase acetylating	acald[c] + coa[c] + nad[c] -> accoa[c] + h[c] + nadh[c]	Rv3535c	Rv3535c	Pyruvate Metabolism	0	0	1000	0
ACBIPGT	Adenosyl cobinamide phosphate guanyltransferase	adocbip[c] + gtp[c] + h[c] -> agdpcbi[c] + ppi[c]	Rv0254c	Rv0254c	Cofactor Metabolism	0	0	1000	0
ACCC	Acyl CoA Carboxylase	co2[c] + hexccoa[c] -> chexccoa[c] + h2o[c]	Rv3280	Rv3280	Fatty Acid Metabolism	0	0	1000	0
ACCOACr	acetyl CoA carboxylase reversible reaction	accoa[c] + atp[c] + hco3[c] <=> adp[c] + h[c] + malcoa[c] + pi[c]	( ( Rv0904c and Rv3280 ) or ( Rv3280 and Rv3281 ) )	Rv0904c Rv3280 Rv3281	Pyruvate Metabolism	1	-1000	1000	0
ACChex	Hexanoic Acid CoA Ligase	coa[c] + h[c] + hexc[c] -> h2o[c] + hexccoa[c]	Rv3280	Rv3280	Fatty Acid Metabolism	0	0	1000	0
ACGAMPM	phosphoacetylglucosamine mutase	acgam6p[c] <=> acgam1p[c]	Rv3441c	Rv3441c	Sugar Metabolism	1	-1000	1000	0
ACGAMT	UDP N acetylglucosamineundecaprenylphosphate N acetylglucosamine 1 phosphate transferase	uacgam[c] + udcpp[c] -> ump[c] + unaga[c]	Rv1302	Rv1302	Peptidoglycan Metabolism	0	0	1000	0
ACGK	acetylglutamate kinase	acglu[c] + atp[c] -> acg5p[c] + adp[c]	Rv1654	Rv1654	Urea Cycle	0	0	1000	0
ACGS	N acetylglutamate synthase	accoa[c] + glu-L[c] -> acglu[c] + coa[c] + h[c]	Rv1653	Rv1653	Urea Cycle	0	0	1000	0
ACHBS	2 aceto 2 hydroxybutanoate synthase	2obut[c] + h[c] + pyr[c] -> 2ahbut[c] + co2[c]			Valine Leucine and Isoleucine Metabolism	0	0	1000	0
ACKr	acetate kinase	ac[c] + atp[c] <=> actp[c] + adp[c]	Rv0409	Rv0409	Pyruvate Metabolism	1	-1000	1000	0
ACLS	acetolactate synthase	h[c] + 2 pyr[c] -> alac-S[c] + co2[c]	( ( Rv1820 and Rv3002c ) or ( Rv3002c and Rv3509c ) or ( Rv3002c and Rv3003c ) or ( Rv3002c and Rv3470c ) or ( Rv3002c and Rv3509c ) )	Rv1820 Rv3002c Rv3003c Rv3470c Rv3509c	Valine Leucine and Isoleucine Metabolism	0	0	1000	0
ACODA	acetylornithine deacetylase	acorn[c] + h2o[c] -> ac[c] + orn[c]			Other Amino Acid Metabolism	0	0	1000	0
ACONT	aconitase	cit[c] <=> icit[c]	Rv1475c	Rv1475c	Citric Acid Cycle	1	-1000	1000	0
ACOTA	acetylornithine transaminase	acorn[c] + akg[c] <=> acg5sa[c] + glu-L[c]	Rv1655	Rv1655	Urea Cycle	1	-1000	1000	0
ACP1_FMN	acid phosphatase FMN	fmn[c] + h2o[c] -> pi[c] + ribflv[c]	Rv3310	Rv3310	Riboflavin Metabolism	0	0	1000	0
ACPS1	acyl carrier protein synthase	apoACP[c] + coa[c] -> ACP[c] + h[c] + pap[c]	Rv2523c	Rv2523c	Pantothenate and CoA Metabolism	0	0	1000	0
ACS	acetyl CoA synthetase	ac[c] + atp[c] + coa[c] -> accoa[c] + amp[c] + ppi[c]	Rv3667	Rv3667	Glycolysis	0	0	1000	0
ACS2	acetyl CoA synthase propionate	atp[c] + coa[c] + ppa[c] -> amp[c] + ppcoa[c] + ppi[c]	Rv3667	Rv3667	Sugar Metabolism	0	0	1000	0
ACYSBMNt	acysbmn transport mtb	acysbmn[c] <=> acysbmn[e]			Transport	1	-1000	1000	0
ADA	Adenosine deaminase	adn[c] + h2o[c] + h[c] -> ins[c] + nh4[c]	Rv3313c	Rv3313c	Purine Metabolism	0	0	1000	0
ADCL	4 aminobenzoate synthase	4adcho[c] -> 4abz[c] + h[c] + pyr[c]	Rv0812	Rv0812	Folate Metabolism	0	0	1000	0
ADCPS1	adenosylcobinamide phosphate synthase	adcobhex[c] + appl[c] + atp[c] -> adocbi[c] + adp[c] + h[c] + pi[c]	Rv2236c	Rv2236c	Cofactor Metabolism	0	0	1000	0
ADCPS2	adenosylcobinamide phosphate synthase	adcobhex[c] + applp[c] + atp[c] -> adocbip[c] + adp[c] + h[c] + pi[c]	( Rv0254c or Rv2236c )	Rv0254c Rv2236c	Porphyrin Metabolism	0	0	1000	0
ADCS	4 amino 4 deoxychorismate synthase	chor[c] + gln-L[c] -> 4adcho[c] + glu-L[c]	( Rv0013 and Rv1005c )	Rv0013 Rv1005c	Folate Metabolism	0	0	1000	0
ADCYRS	adenosylcobyric acid synthase glutamine hydrolysing	adcobdam[c] + 4 atp[c] + 4 gln-L[c] + 4 h2o[c] -> adcobhex[c] + 4 adp[c] + 4 glu-L[c] + 4 h[c] + 4 pi[c]	( Rv2848c or ( Rv0255c and Rv3713 ) )	Rv0255c Rv2848c Rv3713	Porphyrin Metabolism	0	0	1000	0
ADK1	adenylate kinase	amp[c] + atp[c] <=> 2 adp[c]	Rv0733	Rv0733	Purine Metabolism	1	-1000	1000	0
ADK2	adenylate kinase Inorganic triphosphate	amp[c] + pppi[c] <=> adp[c] + ppi[c]	Rv0733	Rv0733	Purine Metabolism	1	-1000	1000	0
ADK3	adentylate kinase GTP	amp[c] + gtp[c] <=> adp[c] + gdp[c]	Rv0733	Rv0733	Nucleotide Sugar Metabolism	1	-1000	1000	0
ADK4	adentylate kinase ITP	amp[c] + itp[c] <=> adp[c] + idp[c]	Rv0733	Rv0733	Nucleotide Sugar Metabolism	1	-1000	1000	0
ADMDCr	Adenosylmethionine decarboxylase	amet[c] + h[c] <=> ametam[c] + co2[c]			Methionine Metabolism	1	-1000	1000	0
ADNCYC	adenylate cyclase	atp[c] -> camp[c] + ppi[c]	( ( ( Rv1318c and Rv1319c and Rv1320c ) or Rv1625c or Rv1647 or Rv1264 ) or Rv2435c )	Rv1264 Rv1318c Rv1319c Rv1320c Rv1625c Rv1647 Rv2435c	Purine Metabolism	0	0	1000	0
ADNK1	adenosine kinase	adn[c] + atp[c] -> adp[c] + amp[c] + h[c]	Rv2202c	Rv2202c	Nucleotide Sugar Metabolism	0	0	1000	0
ADNK3	adenosine kinase	adn[c] + gtp[c] -> amp[c] + gdp[c] + h[c]	Rv2202c	Rv2202c	Nucleotide Sugar Metabolism	0	0	1000	0
ADNK4	adenosine kinase	adn[c] + dgtp[c] -> amp[c] + dgdp[c] + h[c]	Rv2202c	Rv2202c	Nucleotide Sugar Metabolism	0	0	1000	0
ADOCBIK	Adenosyl cobinamide kinase	adocbi[c] + atp[c] -> adocbip[c] + adp[c] + h[c]	Rv0254c	Rv0254c	Porphyrin Metabolism	0	0	1000	0
ADOCBLS	Adenosylcobalamin 5 phosphate synthase	agdpcbi[c] + rdmbzi[c] -> adocbl[c] + gmp[c] + h[c]	Rv2208	Rv2208	Porphyrin Metabolism	0	0	1000	0
ADPT	adenine phosphoribosyltransferase	ade[c] + prpp[c] -> amp[c] + ppi[c]	Rv2584c	Rv2584c	Purine Metabolism	0	0	1000	0
ADSK	adenylyl sulfate kinase	aps[c] + atp[c] -> adp[c] + h[c] + paps[c]	( Rv1285 and Rv1286 )	Rv1285 Rv1286	Purine Metabolism	0	0	1000	0
ADSL1r	adenylsuccinate lyase	dcamp[c] <=> amp[c] + fum[c]	( Rv0777 or Rv0777 or Rv0777 or Rv0777 )	Rv0777	Purine Metabolism	1	-1000	1000	0
ADSL2r	adenylosuccinate lyase	25aics[c] <=> aicar[c] + fum[c]	( Rv0777 or Rv0777 or Rv0777 or Rv0777 )	Rv0777	Purine Metabolism	1	-1000	1000	0
ADSS	adenylosuccinate synthase	asp-L[c] + gtp[c] + imp[c] -> dcamp[c] + gdp[c] + 2 h[c] + pi[c]	Rv0357c	Rv0357c	Purine Metabolism	0	0	1000	0
AFE	arabinofuranosyl extension M tb	agalfragund[c] + arabinan[c] -> arabinanagalfragund[c] + h2o[c]	( Rv3793 and Rv3794 and Rv3795 )	Rv3793 Rv3794 Rv3795	Membrane Metabolism	0	0	1000	0
AFTA	arabinofuranosyl transferase M tb	decda-tb[c] + galfragund[c] -> agalfragund[c] + decd-tb[c]	Rv3792	Rv3792	Membrane Metabolism	0	0	1000	0
AGDC	N acetylglucosamine 6 phosphate deacetylase	acgam6p[c] + h2o[c] -> ac[c] + gam6p[c]	Rv3332	Rv3332	Sugar Metabolism	0	0	1000	0
AGMT	agmatinase	agm[c] + h2o[c] -> ptrc[c] + urea[c]			Glutamate Metabolism	0	0	1000	0
AGPAT160	1 hexadecanoyl sn glycerol 3 phosphate O acyltransferase n C160	1hdecg3p[c] + palmACP[c] -> ACP[c] + pa160[c]	( Rv2182c or Rv2483c )	Rv2182c Rv2483c	Fatty Acid Metabolism	0	0	1000	0
AGPAT160190	1 hexadecanoyl sn glycerol 3 phosphate O acyltransferase	1hdecg3p[c] + mstrACP[c] -> ACP[c] + pa160190[c]	( Rv2182c or Rv2483c )	Rv2182c Rv2483c	Fatty Acid Metabolism	0	0	1000	0
AGPAT190	1 hexadecanoyl sn glycerol 3 phosphate O acyltransferase	1msg3p[c] + mstrACP[c] -> ACP[c] + pa190190[c]	( Rv2483c or Rv2182c )	Rv2182c Rv2483c	Fatty Acid Metabolism	0	0	1000	0
AGPR	N acetyl g glutamyl phosphate reductase	acg5sa[c] + nadp[c] + pi[c] <=> acg5p[c] + h[c] + nadph[c]	Rv1652	Rv1652	Urea Cycle	1	-1000	1000	0
AHC	adenosylhomocysteinase	ahcys[c] + h2o[c] <=> adn[c] + hcys-L[c]	Rv3248c	Rv3248c	Methionine Metabolism	1	-1000	1000	0
AHCYSNS	S adenosylhomocysteine nucleosidase	ahcys[c] + h2o[c] -> ade[c] + rhcys[c]	Rv0091	Rv0091	Methionine Metabolism	0	0	1000	0
AHMMPS	4 amino 5 hydroxymethyl 2 methylpyrimidine synthetase	air[c] + 2 h[c] -> 4ahmmp[c] + gcald[c] + pi[c]	Rv0423c	Rv0423c	Cofactor Metabolism	0	0	1000	0
AICART	phosphoribosylaminoimidazolecarboxamide formyltransferase	10fthf[c] + aicar[c] <=> fprica[c] + thf[c]	Rv0957	Rv0957	Purine Metabolism	1	-1000	1000	0
AICART2	phosphoribosylaminoimidazolecarboxamide formyltransferase 2	aicar[c] + atp[c] + for[c] <=> adp[c] + fprica[c] + pi[c]			Purine Metabolism	1	-1000	1000	0
AIRC2	phosphoribosylaminoimidazole carboxylase	air[c] + atp[c] + hco3[c] -> 5caiz[c] + adp[c] + h[c] + pi[c]			Nucleotide Sugar Metabolism	0	0	1000	0
AIRC3	phosphoribosylaminoimidazole carboxylase mutase rxn	5aizc[c] <=> 5caiz[c]			Nucleotide Sugar Metabolism	1	-1000	1000	0
AIRCr	phosphoribosylaminoimidazole carboxylase	air[c] + co2[c] <=> 5aizc[c] + h[c]	( ( Rv3257c and Rv3276c ) or ( Rv3275c and Rv3276c ) )	Rv3257c Rv3275c Rv3276c	Purine Metabolism	1	-1000	1000	0
AKGDb	oxoglutarate dehydrogenase dihydrolipoamide S succinyltransferase	coa[c] + sdhlam[c] -> dhlam[c] + succoa[c]	Rv2215	Rv2215	Citric Acid Cycle	0	0	1000	0
ALAALAD	D alanine D alanine dipeptidase	alaala[c] + h2o[c] -> 2 ala-D[c]	Rv3330	Rv3330	Membrane Metabolism	0	0	1000	0
ALAALAr	D alanine D alanine ligase reversible	2 ala-D[c] + atp[c] <=> adp[c] + alaala[c] + h[c] + pi[c]	Rv2981c	Rv2981c	Alanine and Aspartate Metabolism	1	-1000	1000	0
ALAD_L	L alanine dehydrogenase	ala-L[c] + h2o[c] + nad[c] -> h[c] + nadh[c] + nh4[c] + pyr[c]	Rv2780	Rv2780	Other Amino Acid Metabolism	0	0	1000	0
ALAR	alanine racemase	ala-L[c] <=> ala-D[c]	Rv3423c	Rv3423c	Alanine and Aspartate Metabolism	1	-1000	1000	0
ALATA_L	L alanine transaminase	akg[c] + ala-L[c] <=> glu-L[c] + pyr[c]			Alanine and Aspartate Metabolism	1	-1000	1000	0
ALATRS	Alanyl tRNA synthetase	ala-L[c] + atp[c] + trnaala[c] -> alatrna[c] + amp[c] + ppi[c]	Rv2992c	Rv2992c	Cofactor Metabolism	0	0	1000	0
ALAt2r	L alanine reversible transport via proton symport	ala-L[e] + h[e] <=> ala-L[c] + h[c]			Transport	1	-1000	1000	0
ALDD1	aldehyde dehydrogenase formaldehyde NAD	fald[c] + h2o[c] + nad[c] -> for[c] + 2 h[c] + nadh[c]	( Rv2259 or Rv1895 or Rv3045 )	Rv1895 Rv2259 Rv3045	Redox Metabolism	0	0	1000	0
ALDD19x	aldehyde dehydrogenase phenylacetaldehyde NAD	h2o[c] + nad[c] + pacald[c] -> 2 h[c] + nadh[c] + pac[c]	Rv2858c	Rv2858c	Phenylalanine Tyrosine Tryptophan Metabolism	0	0	1000	0
ALDD2x	aldehyde dehydrogenase acetaldehyde NAD	acald[c] + h2o[c] + nad[c] -> ac[c] + 2 h[c] + nadh[c]	( ( Rv0768 and Rv3293 ) or Rv0147 )	Rv0147 Rv0768 Rv3293	Glycolysis	0	0	1000	0
AMAOTr	adenosylmethionine 8 amino 7 oxononanoate transaminase	8aonn[c] + amet[c] <=> amob[c] + dann[c]	Rv1568	Rv1568	Biotin Metabolism	1	-1000	1000	0
AMID4	amidase	ad[c] + h2o[c] -> ac[c] + nh4[c]	Rv2363	Rv2363	Other Amino Acid Metabolism	0	0	1000	0
AMMQT6	S adenosylmethione	2dmmq6[c] + amet[c] -> ahcys[c] + h[c] + mqn6[c]			Ubiquinone Metabolism	0	0	1000	0
AMMQT8	S adenosylmethione2 demthylmenaquinone methyltransferase menaquinone 8	2dmmq8[c] + amet[c] + h[c] -> ahcys[c] + mql8[c]	Rv0558	Rv0558	Ubiquinone Metabolism	0	0	1000	0
AMMQT8_2	S adenosylmethione2 demethylmenaquinone methyltransferase	2dmmq8[c] + amet[c] -> ahcys[c] + h[c] + mqn8[c]			Ubiquinone Metabolism	0	0	1000	0
AMPTASECG	alanyl aminopeptidase cys gly	cgly[c] + h2o[c] -> cys-L[c] + gly[c]	Rv2467	Rv2467	Other Amino Acid Metabolism	0	0	1000	0
ANPRT	anthranilate phosphoribosyltransferase	anth[c] + prpp[c] -> ppi[c] + pran[c]	Rv2192c	Rv2192c	Phenylalanine Tyrosine Tryptophan Metabolism	0	0	1000	0
ANS	anthranilate synthase	chor[c] + gln-L[c] -> anth[c] + glu-L[c] + h[c] + pyr[c]	( Rv1609 or Rv2859c )	Rv1609 Rv2859c	Phenylalanine Tyrosine Tryptophan Metabolism	0	0	1000	0
AOXSr	8 amino 7 oxononanoate synthase	ala-L[c] + h[c] + pmcoa[c] <=> 8aonn[c] + co2[c] + coa[c]	( Rv1569 or Rv0032 )	Rv0032 Rv1569	Biotin Metabolism	1	-1000	1000	0
APATr	B alanine pyruvate aminotransferase	ala-B[c] + pyr[c] <=> ala-L[c] + msa[c]			Alanine and Aspartate Metabolism	1	-1000	1000	0
APRAUR	5 amino 6 5 phosphoribosylamino uracil reductase	5apru[c] + h[c] + nadph[c] -> 5aprbu[c] + nadp[c]	Rv2671	Rv2671	Riboflavin Metabolism	0	0	1000	0
ARABF	arabinan complex formation M tb	12 arab-D[c] + 8 mharab-D[c] + 12 tarab-D[c] -> arabinan[c] + 32 h2o[c]			Membrane Metabolism	0	0	1000	0
ARABI	arabinose isomerase	arab-D[c] <=> rbl-D[c]			Sugar Metabolism	1	-1000	1000	0
ARACHTA	transacylase	ACP[c] + arachcoa[c] <=> arachACP[c] + coa[c]			Membrane Metabolism	1	-1000	1000	0
ARAI	L arabinose isomerase	arab-L[c] <=> rbl-L[c]			Sugar Metabolism	1	-1000	1000	0
ARB_Dabc	L arabinose transport via ABC system	arab-D[e] + atp[c] + h2o[c] -> adp[c] + arab-D[c] + h[c] + pi[c]			Transport	0	0	1000	0
ARBabc	L arabinose transport via ABC system	arab-L[e] + atp[c] + h2o[c] -> adp[c] + arab-L[c] + h[c] + pi[c]			Transport	0	0	1000	0
ARBt2r	L arabinose transport via proton symport	arab-L[e] + h[e] <=> arab-L[c] + h[c]			Transport	1	-1000	1000	0
ARGDC	arginine decarboxylase	arg-L[c] + h[c] -> agm[c] + co2[c]	Rv2531c	Rv2531c	Glutamate Metabolism	0	0	1000	0
ARGDr	arginine deiminase	arg-L[c] + h2o[c] <=> citr-L[c] + nh4[c]	Rv1001	Rv1001	Arginine and Proline Metabolism	1	-1000	1000	0
ARGSL	argininosuccinate lyase	argsuc[c] <=> arg-L[c] + fum[c]	Rv1659	Rv1659	Alanine and Aspartate Metabolism	1	-1000	1000	0
ARGSS	argininosuccinate synthase	asp-L[c] + atp[c] + citr-L[c] -> amp[c] + argsuc[c] + h[c] + ppi[c]	Rv1658	Rv1658	Alanine and Aspartate Metabolism	0	0	1000	0
ARGt5r	L arginine transport via diffusion	arg-L[e] <=> arg-L[c]	Rv2320c	Rv2320c	Transport	1	-1000	1000	0
ARI	arabinose ribose isomerase	arpp[c] <=> prpp[c]			Membrane Metabolism	1	-1000	1000	0
ASAD	aspartate semialdehyde dehydrogenase	aspsa[c] + nadp[c] + pi[c] <=> 4pasp[c] + h[c] + nadph[c]	Rv3708c	Rv3708c	Glycine Serine and Threonine Metabolism	1	-1000	1000	0
ASNN	L asparaginase	asn-L[c] + h2o[c] -> asp-L[c] + nh4[c]	Rv1538c	Rv1538c	Alanine and Aspartate Metabolism	0	0	1000	0
ASNS1	asparagine synthase glutamine hydrolysing	asp-L[c] + atp[c] + gln-L[c] + h2o[c] -> amp[c] + asn-L[c] + glu-L[c] + h[c] + ppi[c]	Rv2201	Rv2201	Alanine and Aspartate Metabolism	0	0	1000	0
ASNt2r	L asparagine reversible transport via proton symport	asn-L[e] + h[e] <=> asn-L[c] + h[c]	( Rv2127 or Rv0346c )	Rv0346c Rv2127	Transport	1	-1000	1000	0
ASP1DC	aspartate 1 decarboxylase	asp-L[c] + h[c] -> ala-B[c] + co2[c]	Rv3601c	Rv3601c	Alanine and Aspartate Metabolism	0	0	1000	0
ASPCT	aspartate carbamoyltransferase	asp-L[c] + cbp[c] -> cbasp[c] + h[c] + pi[c]	Rv1380	Rv1380	Pyrimidine Metabolism	0	0	1000	0
ASPK	aspartate kinase	asp-L[c] + atp[c] <=> 4pasp[c] + adp[c]	Rv3709c	Rv3709c	Glycine Serine and Threonine Metabolism	1	-1000	1000	0
ASPO1	L aspartate oxidase	asp-L[c] + h2o[c] + o2[c] -> h2o2[c] + nh4[c] + oaa[c]	Rv1595	Rv1595	Alanine and Aspartate Metabolism	0	0	1000	0
ASPO5	L aspartate oxidase	asp-L[c] + fum[c] -> h[c] + iasp[c] + succ[c]	Rv1595	Rv1595	Alanine and Aspartate Metabolism	0	0	1000	0
ASPTA	aspartate transaminase	akg[c] + asp-L[c] <=> glu-L[c] + oaa[c]	( Rv3565 or Rv0337c )	Rv0337c Rv3565	Glutamate Metabolism	1	-1000	1000	0
ASPt2r	L aspartate reversible transport via proton symport	asp-L[e] + h[e] <=> asp-L[c] + h[c]			Transport	1	-1000	1000	0
AST	Arginine succinyltransferase	arg-L[c] + succoa[c] -> coa[c] + h[c] + sucarg[c]			Arginine and Proline Metabolism	0	0	1000	0
ATPPRT	ATP phosphoribosyltransferase	atp[c] + prpp[c] -> ppi[c] + prbatp[c]	Rv2121c	Rv2121c	Histidine Metabolism	0	0	1000	0
ATPS1	H exporting ATPase	atp[c] + h2o[c] + h[c] -> adp[c] + 2 h[e] + pi[c]	( Rv1304 and Rv1305 and Rv1306 and Rv1307 and Rv1308 and Rv1309 and Rv1310 and Rv1311 )	Rv1304 Rv1305 Rv1306 Rv1307 Rv1308 Rv1309 Rv1310 Rv1311	Transport	0	0	1000	0
ATPS4r	ATP synthase four protons for one ATP	adp[c] + 4 h[e] + pi[c] <=> atp[c] + h2o[c] + 3 h[c]	( Rv1304 and Rv1305 and Rv1306 and Rv1307 and Rv1308 and Rv1309 and Rv1310 and Rv1311 )	Rv1304 Rv1305 Rv1306 Rv1307 Rv1308 Rv1309 Rv1310 Rv1311	Purine Metabolism	1	-1000	1000	0
BACCL	biotin acetyl CoA carboxylase ligase	atp[c] + btn[c] + h[c] -> btamp[c] + ppi[c]	Rv3279c	Rv3279c	Biotin Metabolism	0	0	1000	0
BALAt2r	beta alanine reversible transport via proton symport	ala-B[e] + h[e] <=> ala-B[c] + h[c]	Rv0522	Rv0522	Transport	1	-1000	1000	0
BDH	R 3 HydroxybutanoateNAD oxidoreductase	bhb[c] + nad[c] <=> acac[c] + h[c] + nadh[c]			Pyruvate Metabolism	1	-1000	1000	0
BETALDHx	betaine aldehyde dehydrogenase	betald[c] + h2o[c] + nad[c] -> glyb[c] + 2 h[c] + nadh[c]			Other Amino Acid Metabolism	0	0	1000	0
BMNMSHS	conjugated mycothiol synthesis	bmn[c] + msh[c] -> bmnmsh[c] + 2 h[c]			Redox Metabolism	0	0	1000	0
BMNt	bimane transport diffusion	bmn[c] <=> bmn[e]			Transport	1	-1000	1000	0
BPNT	3 5 bisphosphate nucleotidase	h2o[c] + pap[c] -> amp[c] + pi[c]			Other Amino Acid Metabolism	0	0	1000	0
BTS2	biotin synthase ala L producing	cys-L[c] + dtbt[c] <=> ala-L[c] + btn[c] + 2 h[c]	Rv1589	Rv1589	Biotin Metabolism	1	-1000	1000	0
BTS3r	biotin synthase	dtbt[c] + 2 s[c] <=> btn[c] + h2s[c]	Rv1589	Rv1589	Biotin Metabolism	1	-1000	1000	0
CAATPS	Ca ATPase	atp[c] + 2 ca2[c] + h2o[c] -> adp[c] + 2 ca2[e] + h[e] + pi[c]	Rv0107c	Rv0107c	Transport	0	0	1000	0
CAT	catalase	2 h2o2[c] -> 2 h2o[c] + o2[c]	Rv1908c	Rv1908c	Redox Metabolism	0	0	1000	0
CAt4	calcium transport inout via proton antiporter	ca2[c] + h[e] <=> ca2[e] + h[c]	Rv1607	Rv1607	Transport	1	-1000	1000	0
CBIAT	Cobinamide adenyltransferase	atp[c] + cbi[c] + h[c] <=> adocbi[c] + pppi[c]	Rv2849c	Rv2849c	Porphyrin Metabolism	1	-1000	1000	0
CBLAT	cob I alamin adenosyltransferase	atp[c] + cbl1[c] + h[c] <=> adocbl[c] + pppi[c]	Rv2849c	Rv2849c	Porphyrin Metabolism	1	-1000	1000	0
CBPS	carbamoyl phosphate synthase glutamine hydrolysing	2 atp[c] + gln-L[c] + h2o[c] + hco3[c] -> 2 adp[c] + cbp[c] + glu-L[c] + 2 h[c] + pi[c]	Rv1383	Rv1383	Pyrimidine Metabolism	0	0	1000	0
CDAPPA160	CDP Diacylglycerol pyrophostatase n C160	cdpdhdecg[c] + h2o[c] -> cmp[c] + 2 h[c] + pa160[c]	Rv2289	Rv2289	Membrane Metabolism	0	0	1000	0
CDAPPA160190	CDP Diacylglycerol pyrophostatase C160 C190	cdpc16c19g[c] + h2o[c] -> cmp[c] + 2 h[c] + pa160190[c]	Rv2289	Rv2289	Membrane Metabolism	0	0	1000	0
CDAPPA190	CDP Diacylglycerol pyrophostatase C190	cdpc19c19g[c] + h2o[c] -> cmp[c] + 2 h[c] + pa190190[c]	Rv2289	Rv2289	Membrane Metabolism	0	0	1000	0
CDPMEK	4 cytidine 5 diphospho 2 C methyl D erythritol kinase	4c2me[c] + atp[c] -> 2p4c2me[c] + adp[c] + h[c]	Rv1011	Rv1011	Polyprenyl Metabolism	0	0	1000	0
CDPPT160	CDP diacylglycerol inositon 3 phosphatidyltransferase	cdpdhdecg[c] + inost[c] -> cmp[c] + h[c] + ptd1ino160[c]	Rv2612c	Rv2612c	Membrane Metabolism	0	0	1000	0
CDPPT160190	CDP diacylglycerol inositon 3 phosphatidyltransferase	cdpc16c19g[c] + inost[c] -> cmp[c] + h[c] + ptd1ino160190[c]	Rv2612c	Rv2612c	Membrane Metabolism	0	0	1000	0
CHLabc	choline transport via ABC system	atp[c] + chol[e] + h2o[c] -> adp[c] + chol[c] + h[c] + pi[c]	( Rv3756c and Rv3757c and Rv3758c and Rv3759c )	Rv3756c Rv3757c Rv3758c Rv3759c	Transport	0	0	1000	0
CHOLD	choline dehydrogenase	chol[c] + nad[c] -> betald[c] + h[c] + nadh[c]			Other Amino Acid Metabolism	0	0	1000	0
CHORM	chorismate mutase	chor[c] -> pphn[c]	Rv1885c	Rv1885c	Phenylalanine Tyrosine Tryptophan Metabolism	0	0	1000	0
CHORS	chorismate synthase	3psme[c] -> chor[c] + pi[c]	Rv2540c	Rv2540c	Phenylalanine Tyrosine Tryptophan Metabolism	0	0	1000	0
CHRPL	Chorismate pyruvate lyase	chor[c] -> 4hbz[c] + pyr[c]	Rv2949c	Rv2949c	Membrane Metabolism	0	0	1000	0
CIGAMS	cys 1D myo inositol 2 deoxy D glucopyranoside synthase	atp[c] + cys-L[c] + igam[c] -> amp[c] + cigam[c] + 2 h[c] + ppi[c]	Rv2130c	Rv2130c	Redox Metabolism	0	0	1000	0
CITLr	Citrate lyase reversible	cit[c] <=> ac[c] + oaa[c]	( Rv2498c or Rv2075c )	Rv2075c Rv2498c	Citric Acid Cycle	1	-1000	1000	0
CITabc	citrate transport via ABC system	atp[c] + cit[e] + h2o[c] -> adp[c] + cit[c] + h[c] + pi[c]			Transport	0	0	1000	0
CLPNS160190	cardiolipin synthase C160 C190 tuberculosis	2 pg160190[c] <=> clpn160190[c] + glyc[c]			Membrane Metabolism	1	-1000	1000	0
CMCBTFL	carboxymycobactin Fe3 loading	cmcbtt[c] + fe3[e] -> fcmcbtt[c]			Redox Metabolism	0	0	1000	0
CMCBTFU	carboxymycobactin Fe3 unloading	fcmcbtt[c] -> cmcbtt[c] + fe3[c]			Redox Metabolism	0	0	1000	0
CMLDC	4 carboxymuconolactone decarboxylase	2c25dho[c] -> 5odhf2a[c] + co2[c] + h[c]	Rv0771	Rv0771	Miscellaneous	0	0	1000	0
CO2t	CO2 transporter via diffusion	co2[e] <=> co2[c]			Transport	1	-1000	1000	0
COAt	CoA transporter	coa[e] <=> coa[c]			Transport	1	-1000	1000	0
COBALTt5	cobalt transport inout via permease no H	cobalt2[c] <=> cobalt2[e]	Rv1239c	Rv1239c	Transport	1	-1000	1000	0
COCHL	cobaltochelatase	atp[c] + cobalt2[c] + h2o[c] + hgbam[c] -> adp[c] + co2dam[c] + 2 h[c] + pi[c]	Rv2062c	Rv2062c	Porphyrin Metabolism	0	0	1000	0
CODH2r	carbon monoxide dehydrogenase acetyl CoA synthase 2	co[c] + 2 fdox[c] + h2o[c] <=> co2[c] + 2 fdred[c] + 2 h[c]	( Rv0373c and Rv0374c and Rv0375c )	Rv0373c Rv0374c Rv0375c	Redox Metabolism	1	-1000	1000	0
CODH3	carbon monoxide dehydrogenase acetyl CoA synthase 2	adfdOX[c] + 2 co[c] + 2 h2o[c] -> adfdRD[c] + 2 co2[c] + 2 h[c]	( Rv0373c and Rv0374c and Rv0375c )	Rv0373c Rv0374c Rv0375c	Redox Metabolism	0	0	1000	0
COt	CO transporter via diffusion	co[c] <=> co[e]			Transport	1	-1000	1000	0
CPC2MT	precorrin 2 C20 methyltransferase	amet[c] + copre2[c] -> ahcys[c] + copre3[c] + h[c]	Rv2066	Rv2066	Porphyrin Metabolism	0	0	1000	0
CPC3MT	precorrin 3B C17 methyltransferase	amet[c] + copre3[c] -> ahcys[c] + copre4[c]	Rv2066	Rv2066	Porphyrin Metabolism	0	0	1000	0
CPC4MT	precorrin 4 C11 methyltransferase	amet[c] + copre4[c] -> ahcys[c] + copre5[c] + h[c]	Rv2071c	Rv2071c	Porphyrin Metabolism	0	0	1000	0
CPC6MT	precorrin 6Y C5 15 methyltransferase decarboxylating	2 amet[c] + codhpre6[c] -> 2 ahcys[c] + co2[c] + copre8[c] + h[c]	Rv2072c	Rv2072c	Porphyrin Metabolism	0	0	1000	0
CPC6R	precorrin 6A reductase	copre6[c] + h[c] + nadph[c] -> codhpre6[c] + nadp[c]	Rv2070c	Rv2070c	Porphyrin Metabolism	0	0	1000	0
CPC8MM	precorrin 8X methylmutase	copre8[c] <=> cobya[c]	Rv2065	Rv2065	Porphyrin Metabolism	1	-1000	1000	0
CPPPGO	coproporphyrinogen oxidase O2 required	cpppg3[c] + 2 h[c] + o2[c] -> 2 co2[c] + 2 h2o[c] + pppg9[c]	Rv2388c	Rv2388c	Porphyrin Metabolism	0	0	1000	0
CRNabc	L carnitine transport via ABC system	atp[c] + crn[e] + h2o[c] -> adp[c] + crn[c] + h[c] + pi[c]	( Rv3756c and Rv3757c and Rv3758c and Rv3759c )	Rv3756c Rv3757c Rv3758c Rv3759c	Transport	0	0	1000	0
CS	citrate synthase	accoa[c] + h2o[c] + oaa[c] -> cit[c] + coa[c] + h[c]	( Rv0889c or Rv0896 or Rv1131 )	Rv0889c Rv0896 Rv1131	Citric Acid Cycle	0	0	1000	0
CTPS1	CTP synthase NH3	atp[c] + nh4[c] + utp[c] -> adp[c] + ctp[c] + 2 h[c] + pi[c]	Rv1699	Rv1699	Pyrimidine Metabolism	0	0	1000	0
CTPS2	CTP synthase glutamine	atp[c] + gln-L[c] + h2o[c] + utp[c] -> adp[c] + ctp[c] + glu-L[c] + 2 h[c] + pi[c]	Rv1699	Rv1699	Pyrimidine Metabolism	0	0	1000	0
CYANST	Cyanide sulfurtransferase	cyan[c] + tsul[c] -> h[c] + so3[c] + tcynt[c]	Rv3283	Rv3283	Redox Metabolism	0	0	1000	0
CYO1a	cytochrome c reductase ubiquinol 2 protons	2 ficytc[c] + 2 h[c] + qh2[c] -> 2 focytc[c] + 2 h[e] + q[c]	( Rv2194 and Rv2195 and Rv2196 )	Rv2194 Rv2195 Rv2196	Redox Metabolism	0	0	1000	0
CYO1b	cytochrome c oxidase 2 protons	2 focytc[c] + 0.5 o2[c] -> 2 ficytc[c] + h2o[c]	( Rv1451 and Rv2193 and Rv2200c and Rv3043c )	Rv1451 Rv2193 Rv2200c Rv3043c	Purine Metabolism	0	0	1000	0
CYRDAAT	cob I yrinic acid a c diamide adenosyltransferase	atp[c] + co1dam[c] + h[c] -> adcobdam[c] + pppi[c]	Rv2849c	Rv2849c	Cofactor Metabolism	0	0	1000	0
CYRDAR	cob II yrinic acid a c diamide reductase	2 co2dam[c] + nadh[c] -> 2 co1dam[c] + h[c] + nad[c]	Rv0306	Rv0306	Cofactor Metabolism	0	0	1000	0
CYSS	cysteine synthase	acser[c] + h2s[c] -> ac[c] + cys-L[c] + h[c]	( Rv0848 or Rv1336 or Rv2334 )	Rv0848 Rv1336 Rv2334	Cysteine Metabolism	0	0	1000	0
CYSTGL	cystathionine g lyase	cyst-L[c] + h2o[c] -> 2obut[c] + cys-L[c] + nh4[c]			Methionine Metabolism	0	0	1000	0
CYSTL	cystathionine b lyase	cyst-L[c] + h2o[c] -> hcys-L[c] + nh4[c] + pyr[c]	Rv3340	Rv3340	Methionine Metabolism	0	0	1000	0
CYSTS	cystathionine beta synthase	hcys-L[c] + ser-L[c] -> cyst-L[c] + h2o[c]	Rv1077	Rv1077	Methionine Metabolism	0	0	1000	0
CYTBD	cytochrome oxidase bd ubiquinol 8 2 protons	2 h[c] + 0.5 o2[c] + q8h2[c] -> h2o[c] + 2 h[e] + q8[c]	( Rv1620c and Rv1621c and Rv1622c and Rv1623c )	Rv1620c Rv1621c Rv1622c Rv1623c	Redox Metabolism	0	0	1000	0
CYTBD2	cytochrome oxidase bd menaquinol 8 2 protons	2 h[c] + mql8[c] + 0.5 o2[c] -> h2o[c] + 2 h[e] + mqn8[c]	( Rv1620c and Rv1621c and Rv1622c and Rv1623c )	Rv1620c Rv1621c Rv1622c Rv1623c	Redox Metabolism	0	0	1000	0
CYTD	cytidine deaminase	cytd[c] + h2o[c] + h[c] -> nh4[c] + uri[c]	Rv3315c	Rv3315c	Pyrimidine Metabolism	0	0	1000	0
CYTDK2	cytidine kinase GTP	cytd[c] + gtp[c] -> cmp[c] + gdp[c] + h[c]			Nucleotide Sugar Metabolism	0	0	1000	0
CYTDt2r	cytidine transport in via proton symport reversible	cytd[e] + h[e] <=> cytd[c] + h[c]			Transport	1	-1000	1000	0
CYTK1	cytidylate kinase CMP	atp[c] + cmp[c] <=> adp[c] + cdp[c]	Rv1712	Rv1712	Pyrimidine Metabolism	1	-1000	1000	0
CYTK2	cytidylate kinase dCMP	atp[c] + dcmp[c] <=> adp[c] + dcdp[c]	Rv1712	Rv1712	Pyrimidine Metabolism	1	-1000	1000	0
Clt	chlorideion transport out via diffusion	cl[e] <=> cl[c]	Rv0143c	Rv0143c	Transport	1	-1000	1000	0
Cuabc	Copper transport via ABC system	atp[c] + cu2[e] + h2o[c] -> adp[c] + cu2[c] + h[c] + pi[c]	Rv0103c	Rv0103c	Transport	0	0	1000	0
Cut1	Copper export via ATPase	atp[c] + cu2[c] + h2o[c] -> adp[c] + cu2[e] + h[c] + pi[c]	Rv0103c	Rv0103c	Transport	0	0	1000	0
DADA	Deoxyadenosine deaminase	dad-2[c] + h2o[c] + h[c] -> din[c] + nh4[c]			Nucleotide Sugar Metabolism	0	0	1000	0
DADK	deoxyadenylate kinase	atp[c] + damp[c] <=> adp[c] + dadp[c]			Nucleotide Sugar Metabolism	1	-1000	1000	0
DAGK160	diacylglycerol kinase n C160	12dgr160[c] + atp[c] -> adp[c] + h[c] + pa160[c]	Rv0499	Rv0499	Fatty Acid Metabolism	0	0	1000	0
DALAOX	D Alanine Oxidase	ala-D[c] + h2o[c] + o2[c] -> h2o2[c] + nh4[c] + pyr[c]	Rv1905c	Rv1905c	Other Amino Acid Metabolism	0	0	1000	0
DALAt2r	D alanine transport via proton symport	ala-D[e] + h[e] <=> ala-D[c] + h[c]	Rv1704c	Rv1704c	Transport	1	-1000	1000	0
DAPDC	diaminopimelate decarboxylase	26dap-M[c] + h[c] -> co2[c] + lys-L[c]	Rv1293	Rv1293	Lysine Metabolism	0	0	1000	0
DAPE	diaminopimelate epimerase	26dap-LL[c] <=> 26dap-M[c]	Rv2726c	Rv2726c	Lysine Metabolism	1	-1000	1000	0
DASYN160	CDP diacylglycerol synthetase n C160	ctp[c] + h[c] + pa160[c] -> cdpdhdecg[c] + ppi[c]	Rv2881c	Rv2881c	Fatty Acid Metabolism	0	0	1000	0
DASYN160190	CDP diacylglycerol synthetase C160 C190	ctp[c] + h[c] + pa160190[c] -> cdpc16c19g[c] + ppi[c]	Rv2881c	Rv2881c	Membrane Metabolism	0	0	1000	0
DASYN190190	CDP diacylglycerol synthetase C190 C190	ctp[c] + h[c] + pa190190[c] -> cdpc19c19g[c] + ppi[c]	Rv2881c	Rv2881c	Membrane Metabolism	0	0	1000	0
DB4PS	3 4 Dihydroxy 2 butanone 4 phosphate synthase	ru5p-D[c] -> db4p[c] + for[c] + h[c]			Cofactor Metabolism	0	0	1000	0
DBTSr	dethiobiotin synthase	atp[c] + co2[c] + dann[c] <=> adp[c] + dtbt[c] + 3 h[c] + pi[c]	Rv1570	Rv1570	Biotin Metabolism	1	-1000	1000	0
DCPDP	decaprenyl diphosphatase	decdp-tb[c] + h2o[c] -> decd-tb[c] + h[c] + pi[c]	Rv2136c	Rv2136c	Polyprenyl Metabolism	0	0	1000	0
DCPDPP	decaprenylphosphoryl ribose phosphate dephosphatase	decdpr-tb[c] + h2o[c] -> decdr-tb[c] + pi[c]			Polyprenyl Metabolism	0	0	1000	0
DCPDPP2	decaprenylphosphoryl arabinose phosphate dephosphatase	decdpa-tb[c] + h2o[c] -> decda-tb[c] + pi[c]			Membrane Metabolism	0	0	1000	0
DCPDPS	Decaprenyl diphosphate synthase	frdp[c] + 7 ipdp[c] -> decdp-tb[c] + 7 ppi[c]			Polyprenyl Metabolism	0	0	1000	0
DCPE	decaprenylphosphoryl ribose arabinofuranose isomerization	decdr-tb[c] <=> decda-tb[c]	( Rv3790 and Rv3791 )	Rv3790 Rv3791	Polyprenyl Metabolism	1	-1000	1000	0
DCPT	phosphoribose transferase undecaprenyl phosphate	decd-tb[c] + prpp[c] -> decdpr-tb[c] + ppi[c]	Rv3806c	Rv3806c	Polyprenyl Metabolism	0	0	1000	0
DCPT2	phosphoribose transferase undecaprenyl phosphate	arpp[c] + decd-tb[c] -> decdpa-tb[c] + ppi[c]			Membrane Metabolism	0	0	1000	0
DCTPD	dCTP deaminase	dctp[c] + h2o[c] + h[c] -> dutp[c] + nh4[c]	Rv0321	Rv0321	Pyrimidine Metabolism	0	0	1000	0
DCTPD2	dCTP deaminase	ctp[c] + h2o[c] + h[c] -> nh4[c] + utp[c]	Rv0321	Rv0321	Pyrimidine Metabolism	0	0	1000	0
DCYTD	deoxycytidine deaminase	dcyt[c] + h2o[c] + h[c] -> duri[c] + nh4[c]			Pyrimidine Metabolism	0	0	1000	0
DDPA	3 deoxy D arabino heptulosonate 7 phosphate synthetase	e4p[c] + h2o[c] + pep[c] -> 2dda7p[c] + pi[c]	Rv2178c	Rv2178c	Phenylalanine Tyrosine Tryptophan Metabolism	0	0	1000	0
DESAT16	Palmitoyl CoA desaturase n C160CoA n C161CoA	h[c] + nadph[c] + o2[c] + pmtcoa[c] -> 2 h2o[c] + hdcoa[c] + nadp[c]	Rv3229c	Rv3229c	Fatty Acid Metabolism	0	0	1000	0
DESAT18	stearoyl CoA desaturase n C180CoA n C181CoA	h[c] + nadph[c] + o2[c] + stcoa[c] -> 2 h2o[c] + nadp[c] + odecoa[c]	( Rv1094 or Rv0824c )	Rv0824c Rv1094	Fatty Acid Metabolism	0	0	1000	0
DGC3D	2 deoxy D gluconate 3 dehydrogenase	2dglcn[c] + nad[c] -> 3ddgc[c] + h[c] + nadh[c]	( Rv1928c or Rv1714 )	Rv1714 Rv1928c	Sugar Metabolism	0	0	1000	0
DGK1	deoxyguanylate kinase dGMPATP	atp[c] + dgmp[c] <=> adp[c] + dgdp[c]	Rv1389	Rv1389	Purine Metabolism	1	-1000	1000	0
DHAD1	dihydroxy acid dehydratase 2 3 dihydroxy 3 methylbutanoate	23dhmb[c] -> 3mob[c] + h2o[c]	Rv0189c	Rv0189c	Valine Leucine and Isoleucine Metabolism	0	0	1000	0
DHAD2	Dihydroxy acid dehydratase 2 3 dihydroxy 3 methylpentanoate	23dhmp[c] -> 3mop[c] + h2o[c]			Valine Leucine and Isoleucine Metabolism	0	0	1000	0
DHDPRy	dihydrodipicolinate reductase NADPH	23dhdp[c] + h[c] + nadph[c] -> nadp[c] + thdp[c]	Rv2773c	Rv2773c	Lysine Metabolism	0	0	1000	0
DHDPS	dihydrodipicolinate synthase	aspsa[c] + pyr[c] -> 23dhdp[c] + 2 h2o[c] + h[c]	Rv2753c	Rv2753c	Lysine Metabolism	0	0	1000	0
DHFR	dihydrofolate reductase	dhf[c] + h[c] + nadph[c] <=> nadp[c] + thf[c]	Rv2763c	Rv2763c	Folate Metabolism	1	-1000	1000	0
DHFS	dihydrofolate synthase	atp[c] + dhpt[c] + glu-L[c] -> adp[c] + dhf[c] + h[c] + pi[c]	Rv2447c	Rv2447c	Folate Metabolism	0	0	1000	0
DHNAOT	1 4 dihydroxy 2 naphthoate octaprenyltransferase	dhna[c] + octdp[c] -> 2dmmq8[c] + co2[c] + h[c] + ppi[c]	Rv0534c	Rv0534c	Ubiquinone Metabolism	0	0	1000	0
DHNAOT2	1 4 dihydroxy 2 naphthoate octaprenyltransferase	dhna[c] + octdp[c] -> 2dmmq6[c] + co2[c] + h[c] + ppi[c]	Rv0534c	Rv0534c	Ubiquinone Metabolism	0	0	1000	0
DHNPA	dihydroneopterin aldolase	dhnpt[c] -> 2ahhmp[c] + gcald[c] + h[c]	Rv3607c	Rv3607c	Folate Metabolism	0	0	1000	0
DHNPA2	dihydroneopterin aldolase	dhnpt[c] -> 6hmhpt[c] + gcald[c]	Rv3607c	Rv3607c	Folate Metabolism	0	0	1000	0
DHORD2	dihydoorotic acid dehydrogenase quinone8	dhor-S[c] + q8[c] -> orot[c] + q8h2[c]	Rv2139	Rv2139	Pyrimidine Metabolism	0	0	1000	0
DHORD3	dihydroorotic acid dehydrogenase menaquinone 6	dhor-S[c] + mqn6[c] <=> mql6[c] + orot[c]	Rv2139	Rv2139	Pyrimidine Metabolism	1	-1000	1000	0
DHORD5	dihydroorotic acid menaquinone 8	dhor-S[c] + mqn8[c] -> mql8[c] + orot[c]	Rv2139	Rv2139	Pyrimidine Metabolism	0	0	1000	0
DHORTS	dihydroorotase	dhor-S[c] + h2o[c] <=> cbasp[c] + h[c]	Rv1381	Rv1381	Pyrimidine Metabolism	1	-1000	1000	0
DHPPDA	diaminohydroxyphosphoribosylaminopyrimidine deaminase	25dhpp[c] + h2o[c] + h[c] -> 5apru[c] + nh4[c]	Rv1409	Rv1409	Riboflavin Metabolism	0	0	1000	0
DHPPDA2	diaminohydroxyphosphoribosylaminopryrimidine deaminase 25drapp	25drapp[c] + h2o[c] + h[c] -> 5apru[c] + nh4[c]	Rv1409	Rv1409	Riboflavin Metabolism	0	0	1000	0
DHPS2	dihydropteroate synthase	4abz[c] + 6hmhptpp[c] -> dhpt[c] + ppi[c]	( Rv1207 or Rv3608c )	Rv1207 Rv3608c	Folate Metabolism	0	0	1000	0
DHQD	3 dehydroquinate dehydratase	3dhq[c] <=> 3dhsk[c] + h2o[c]	Rv2537c	Rv2537c	Phenylalanine Tyrosine Tryptophan Metabolism	1	-1000	1000	0
DHQS	3 dehydroquinate synthase	2dda7p[c] -> 3dhq[c] + pi[c]	Rv2538c	Rv2538c	Phenylalanine Tyrosine Tryptophan Metabolism	0	0	1000	0
DMATT	dimethylallyltranstransferase	dmpp[c] + ipdp[c] -> grdp[c] + ppi[c]	Rv3398c	Rv3398c	Cofactor Metabolism	0	0	1000	0
DMPPS	1 hydroxy 2 methyl 2 E butenyl 4 diphosphate reductase dmpp	h2mb4p[c] + h[c] + nadh[c] -> dmpp[c] + h2o[c] + nad[c]			Cofactor Metabolism	0	0	1000	0
DNMPPA	Dihydroneopterin monophosphate dephosphorylase	dhpmp[c] + h2o[c] -> dhnpt[c] + pi[c]			Folate Metabolism	0	0	1000	0
DNTPPA	Dihydroneopterin triphosphate pyrophosphatase	ahdt[c] + h2o[c] -> dhpmp[c] + h[c] + ppi[c]			Folate Metabolism	0	0	1000	0
DPCOAK	dephospho CoA kinase	atp[c] + dpcoa[c] -> adp[c] + coa[c] + h[c]	Rv1631	Rv1631	Pantothenate and CoA Metabolism	0	0	1000	0
DPPS	decaprenyl synthase	frdp[c] + 7 ipdp[c] -> decdp[c] + 7 ppi[c]			Polyprenyl Metabolism	0	0	1000	0
DPR	2 dehydropantoate 2 reductase	2dhp[c] + h[c] + nadph[c] -> nadp[c] + pant-R[c]	Rv2573	Rv2573	Pantothenate and CoA Metabolism	0	0	1000	0
DRPA	deoxyribose phosphate aldolase	2dr5p[c] -> acald[c] + g3p[c]	Rv0478	Rv0478	Pentose Phosphate Pathway	0	0	1000	0
DSERt2r	D serine transport via proton symport	h[e] + ser-D[e] <=> h[c] + ser-D[c]	Rv1704c	Rv1704c	Transport	1	-1000	1000	0
DTMPK	dTMP kinase	atp[c] + dtmp[c] <=> adp[c] + dtdp[c]	Rv3247c	Rv3247c	Pyrimidine Metabolism	1	-1000	1000	0
DURIK1	deoxyuridine kinase ATPDeoxyuridine	atp[c] + duri[c] -> adp[c] + dump[c] + h[c]			Pyrimidine Metabolism	0	0	1000	0
DURIPP	deoxyuridine phosphorylase	duri[c] + pi[c] <=> 2dr1p[c] + ura[c]			Pyrimidine Metabolism	1	-1000	1000	0
DUTPDP	dUTP diphosphatase	dutp[c] + h2o[c] -> dump[c] + h[c] + ppi[c]	Rv2697c	Rv2697c	Pyrimidine Metabolism	0	0	1000	0
DXPRIi	1 deoxy D xylulose reductoisomerase	dxyl5p[c] + h[c] + nadph[c] -> 2me4p[c] + nadp[c]	Rv2870c	Rv2870c	Polyprenyl Metabolism	0	0	1000	0
DXPS	1 deoxy D xylulose 5 phosphate synthase	g3p[c] + h[c] + pyr[c] -> co2[c] + dxyl5p[c]	( Rv2682c or Rv3379c )	Rv2682c Rv3379c	Polyprenyl Metabolism	0	0	1000	0
E4PD	Erythrose 4 phosphate dehydrogenase	e4p[c] + h2o[c] + nad[c] <=> 4per[c] + 2 h[c] + nadh[c]			Cofactor Metabolism	1	-1000	1000	0
ECHH_0	Ech hydrogenase no electron transport	2 fdox[c] + h2[c] <=> 2 fdred[c] + 2 h[c]			Miscellaneous	1	-1000	1000	0
ENO	enolase	2pg[c] <=> h2o[c] + pep[c]	Rv1023	Rv1023	Glycolysis	1	-1000	1000	0
ENTCS	enterochelin synthase	3 23dhba[c] + 3 seramp[c] -> 6 amp[c] + enter[c] + 9 h[c]	Rv3214	Rv3214	Glycolysis	0	0	1000	0
ETHAt	ethanolamine transport via diffusion extracellular	etha[e] <=> etha[c]			Transport	1	-1000	1000	0
EX_4hba(e)	4 Hydroxy benzyl alcohol exchange	4hba[e] <=>			Exchange	1	0	1000	0
EX_acysbmn(e)	acetyl cystine bimane exchange	acysbmn[e] <=>			Exchange	1	0	1000	0
EX_ala_B(e)	beta Alanine exchange	ala-B[e] <=>			Exchange	1	0	1000	0
EX_ala_D(e)	D Alanine exchange	ala-D[e] <=>			Exchange	1	0	1000	0
EX_ala_L(e)	L Alanine exchange	ala-L[e] <=>			Exchange	1	0	1000	0
EX_arab_D(e)	D Arabinose exchange	arab-D[e] <=>			Exchange	1	0	1000	0
EX_arab_L(e)	L Arabinose exchange	arab-L[e] <=>			Exchange	1	0	1000	0
EX_arg_L(e)	L Arginine exchange	arg-L[e] <=>			Exchange	1	0	1000	0
EX_asn_L(e)	L Asparagine exchange	asn-L[e] <=>			Exchange	1	0	1000	0
EX_asp_L(e)	L Aspartate exchange	asp-L[e] <=>			Exchange	1	0	1000	0
EX_atp(e)	ATP exchange	atp[e] <=>			Exchange	1	0	1000	0
EX_bmn(e)	bimane exchange	bmn[e] <=>			Exchange	1	0	1000	0
EX_ca2(e)	Calcium exchange	ca2[e] <=>			Exchange	1	-1	1000	0
EX_chol(e)	Choline exchange	chol[e] <=>			Exchange	1	0	1000	0
EX_cit(e)	Citrate exchange	cit[e] <=>			Exchange	1	-1	1000	0
EX_cl(e)	Chloride exchange	cl[e] <=>			Exchange	1	-1	1000	0
EX_co2(e)	CO2 exchange	co2[e] <=>			Exchange	1	0	1000	0
EX_co(e)	Carbon monoxide exchange	co[e] <=>			Exchange	1	0	1000	0
EX_coa(e)	Coenzyme A exchange	coa[e] <=>			Exchange	1	0	1000	0
EX_cobalt2(e)	Co2 exchange	cobalt2[e] <=>			Exchange	1	0	1000	0
EX_crn(e)	L Carnitine exchange	crn[e] <=>			Exchange	1	0	1000	0
EX_cu2(e)	Cu2 exchange	cu2[e] <=>			Exchange	1	-1	1000	0
EX_cytd(e)	Cytidine exchange	cytd[e] <=>			Exchange	1	0	1000	0
EX_etha(e)	Ethanolamine exchange	etha[e] <=>			Exchange	1	0	1000	0
EX_fe2(e)	Fe2 exchange	fe2[e] <=>			Exchange	1	0	1000	0
EX_fe3(e)	Fe3 exchange	fe3[e] <=>			Exchange	1	-1	1000	0
EX_fum(e)	Fumarate exchange	fum[e] <=>			Exchange	1	0	1000	0
EX_gal(e)	D Galactose exchange	gal[e] <=>			Exchange	1	0	1000	0
EX_gcald(e)	Glycolaldehyde exchange	gcald[e] <=>			Exchange	1	0	1000	0
EX_glc(e)	D Glucose exchange	glc-D[e] <=>			Exchange	1	-1	1000	0
EX_glu_L(e)	L Glutamate exchange	glu-L[e] <=>			Exchange	1	-1	1000	0
EX_gly(e)	Glycine exchange	gly[e] <=>			Exchange	1	0	1000	0
EX_glyb(e)	Glycine betaine exchange	glyb[e] <=>			Exchange	1	0	1000	0
EX_glyc3p(e)	Glycerol 3 phosphate exchange	glyc3p[e] <=>			Exchange	1	0	1000	0
EX_glyc(e)	Glycerol exchange	glyc[e] <=>			Exchange	1	-1	1000	0
EX_gthrd(e)	Reduced glutathione exchange	gthrd[e] <=>			Exchange	1	0	1000	0
EX_h2(e)	H2 exchange	h2[e] <=>			Exchange	1	0	1000	0
EX_h2co3(e)	carbonic acid exchange	h2co3[e] <=>			Exchange	1	-1000	1000	0
EX_h2o(e)	H2O exchange	h2o[e] <=>			Exchange	1	-1	1000	0
EX_h2s(e)	Hydrogen sulfide exchange	h2s[e] <=>			Exchange	1	0	1000	0
EX_h(e)	H exchange	h[e] <=>			Exchange	1	-1	1000	0
EX_hdca(e)	Hexadecanoate n C160 exchange	hdca[e] <=>			Exchange	1	0	1000	0
EX_his_L(e)	L Histidine exchange	his-L[e] <=>			Exchange	1	0	1000	0
EX_id3acald(e)	Indole 3 acetaldehyde exchange	id3acald[e] <=>			Exchange	1	0	1000	0
EX_ile_L(e)	L Isoleucine exchange	ile-L[e] <=>			Exchange	1	0	1000	0
EX_k(e)	K exchange	k[e] <=>			Exchange	1	-1	1000	0
EX_lac_L(e)	L Lactate exchange	lac-L[e] <=>			Exchange	1	0	1000	0
EX_lcts(e)	Lactose exchange	lcts[e] <=>			Exchange	1	0	1000	0
EX_leu_L(e)	L Leucine exchange	leu-L[e] <=>			Exchange	1	0	1000	0
EX_lys_L(e)	L Lysine exchange	lys-L[e] <=>			Exchange	1	0	1000	0
EX_mal_L(e)	L Malate exchange	mal-L[e] <=>			Exchange	1	0	1000	0
EX_malt(e)	Maltose exchange	malt[e] <=>			Exchange	1	0	1000	0
EX_malthp(e)	Maltoheptaose exchange	malthp[e] <=>			Exchange	1	0	1000	0
EX_meoh(e)	methanol exchange	meoh[e] <=>			Exchange	1	0	1000	0
EX_met_L(e)	L Methionine exchange	met-L[e] <=>			Exchange	1	0	1000	0
EX_mg2(e)	Mg exchange	mg2[e] <=>			Exchange	1	0	1000	0
EX_na1(e)	Sodium exchange	na1[e] <=>			Exchange	1	-1	1000	0
EX_nh4(e)	Ammonia exchange	nh4[e] <=>			Exchange	1	-1	1000	0
EX_no2(e)	Nitrite exchange	no2[e] <=>			Exchange	1	0	1000	0
EX_no3(e)	Nitrate exchange	no3[e] <=>			Exchange	1	0	1000	0
EX_no(e)	Nitric oxide exchange	no[e] <=>			Exchange	1	0	1000	0
EX_o2(e)	O2 exchange	o2[e] <=>			Exchange	1	-0.98	1000	0
EX_ocdca(e)	octadecanoate n C180 exchange	ocdca[e] <=>			Exchange	1	0	1000	0
EX_orn(e)	Ornithine exchange	orn[e] <=>			Exchange	1	0	1000	0
EX_pac(e)	Phenylacetic acid exchange	pac[e] <=>			Exchange	1	0	1000	0
EX_pdima(e)	phthiocerol dimycocerosate A Mtb exchange	pdima[e] <=>			Exchange	1	0	1000	0
EX_phdca(e)	phenol palmitic acid exchange	phdca[e] <=>			Exchange	1	0	1000	0
EX_phe_L(e)	L Phenylalanine exchange	phe-L[e] <=>			Exchange	1	0	1000	0
EX_pi(e)	Phosphate exchange	pi[e] <=>			Exchange	1	-1	1000	0
EX_ppa(e)	Propionate exchange	ppa[e] <=>			Exchange	1	0	1000	0
EX_ppdima(e)	phenol phthiocerol dimycocerosate Mtb exchange	ppdima[e] <=>			Exchange	1	0	1000	0
EX_pro_L(e)	L Proline exchange	pro-L[e] <=>			Exchange	1	0	1000	0
EX_pyr(e)	Pyruvate exchange	pyr[e] <=>			Exchange	1	0	1000	0
EX_rib_D(e)	D Ribose exchange	rib-D[e] <=>			Exchange	1	0	1000	0
EX_ser_D(e)	D Serine exchange	ser-D[e] <=>			Exchange	1	0	1000	0
EX_ser_L(e)	L Serine exchange	ser-L[e] <=>			Exchange	1	0	1000	0
EX_skm(e)	Shikimate exchange	skm[e] <=>			Exchange	1	0	1000	0
EX_so4(e)	Sulfate exchange	so4[e] <=>			Exchange	1	-1	1000	0
EX_succ(e)	Succinate exchange	succ[e] <=>			Exchange	1	0	1000	0
EX_tartr_L(e)	L tartrate exchange	tartr-L[e] <=>			Exchange	1	0	1000	0
EX_thr_L(e)	L Threonine exchange	thr-L[e] <=>			Exchange	1	0	1000	0
EX_tre(e)	Trehalose exchange	tre[e] <=>			Exchange	1	0	1000	0
EX_trp_L(e)	L Tryptophan exchange	trp-L[e] <=>			Exchange	1	0	1000	0
EX_tsul(e)	Thiosulfate exchange	tsul[e] <=>			Exchange	1	0	1000	0
EX_ttdca(e)	tetradecanoate n C140 exchange	ttdca[e] <=>			Exchange	1	0	1000	0
EX_tyr_L(e)	L Tyrosine exchange	tyr-L[e] <=>			Exchange	1	0	1000	0
EX_val_L(e)	L Valine exchange	val-L[e] <=>			Exchange	1	0	1000	0
EX_xyl_D(e)	D Xylose exchange	xyl-D[e] <=>			Exchange	1	0	1000	0
FACOAE140	fatty acid CoA thioesterase tetradecanoate	h2o[c] + tdcoa[c] -> coa[c] + h[c] + ttdca[c]	Rv1618	Rv1618	Fatty Acid Metabolism	0	0	1000	0
FACOAE160	fatty acid CoA thioesterase hexadecanoate	h2o[c] + pmtcoa[c] -> coa[c] + h[c] + hdca[c]	Rv1618	Rv1618	Fatty Acid Metabolism	0	0	1000	0
FACOAE180	fatty acid CoA thioesterase octadecanoate	h2o[c] + stcoa[c] -> coa[c] + h[c] + ocdca[c]	Rv1618	Rv1618	Fatty Acid Metabolism	0	0	1000	0
FACOAL140	fatty acid CoA ligase tetradecanoate	atp[c] + coa[c] + ttdca[c] <=> amp[c] + ppi[c] + tdcoa[c]	( Rv3826 or Rv1529 )	Rv1529 Rv3826	Fatty Acid Metabolism	1	-1000	1000	0
FACOAL160	fatty acid CoA ligase hexadecanoate	atp[c] + coa[c] + hdca[c] <=> amp[c] + pmtcoa[c] + ppi[c]	( Rv3826 or Rv1529 or Rv1185c or Rv2590 )	Rv1185c Rv1529 Rv2590 Rv3826	Fatty Acid Metabolism	1	-1000	1000	0
FACOAL161	fatty acid CoA ligase hexadecenoate	atp[c] + coa[c] + hdcea[c] <=> amp[c] + hdcoa[c] + ppi[c]	( Rv3826 or Rv1529 )	Rv1529 Rv3826	Fatty Acid Metabolism	1	-1000	1000	0
FACOAL180	fatty acid CoA ligase octadecanoate	atp[c] + coa[c] + ocdca[c] <=> amp[c] + ppi[c] + stcoa[c]	( Rv3826 or Rv1529 )	Rv1529 Rv3826	Fatty Acid Metabolism	1	-1000	1000	0
FACOAL181	fatty acid CoA ligase octadecenoate	atp[c] + coa[c] + ocdcea[c] <=> amp[c] + odecoa[c] + ppi[c]	( Rv1618 or Rv3826 or Rv1529 )	Rv1529 Rv1618 Rv3826	Fatty Acid Metabolism	1	-1000	1000	0
FACOAL200	fatty acid CoA ligase	arach[c] + atp[c] + coa[c] <=> amp[c] + arachcoa[c] + ppi[c]	( Rv3826 or Rv1529 )	Rv1529 Rv3826	Membrane Metabolism	1	-1000	1000	0
FACOAL80	fatty acid CoA ligase octanoate	atp[c] + coa[c] + octa[c] <=> amp[c] + occoa[c] + ppi[c]	( Rv3826 or Rv1529 or Rv1185c or Rv2590 )	Rv1185c Rv1529 Rv2590 Rv3826	Fatty Acid Metabolism	1	-1000	1000	0
FACOALPHDCA	fatty acid CoA ligase	atp[c] + coa[c] + phdca[c] <=> amp[c] + phdcacoa[c] + ppi[c]			Membrane Metabolism	1	-1000	1000	0
FACOALPREPH	fatty acid CoA ligase phthiocerol precursor	atp[c] + coa[c] + prephth[c] <=> amp[c] + ppi[c] + prephthcoa[c]	Rv2930	Rv2930	Membrane Metabolism	1	-1000	1000	0
FAH4	Fatty acid hydroxylase	h[c] + nadph[c] + o2[c] + omtta[c] -> h2o[c] + homtta[c] + nadp[c]			Membrane Metabolism	0	0	1000	0
FAMPL1	Fatty Acid Ligase AMP mycolic acid	amp[c] + h[c] + meroacidcyc2ACP[c] -> ACP[c] + meroacidcyc2AMP[c]	Rv3801c	Rv3801c	Fatty Acid Metabolism	0	0	1000	0
FAMPL2	Fatty Acid Ligase AMP mycolic acid	amp[c] + h[c] + mmeroacidcyc2ACP[c] -> ACP[c] + mmeroacidcyc2AMP[c]	Rv3801c	Rv3801c	Fatty Acid Metabolism	0	0	1000	0
FAMPL3	Fatty Acid Ligase AMP mycolic acid	amp[c] + h[c] + kmeroacidcyc2ACP[c] -> ACP[c] + kmeroacidcyc2AMP[c]	Rv3801c	Rv3801c	Fatty Acid Metabolism	0	0	1000	0
FAMPL4	Fatty Acid Ligase AMP mycolic acid	amp[c] + h[c] + mmmeroacidcyc1ACP[c] -> ACP[c] + mmmeroacidcyc1AMP[c]	Rv3801c	Rv3801c	Fatty Acid Metabolism	0	0	1000	0
FAMPL5	Fatty Acid Ligase AMP mycolic acid	amp[c] + h[c] + mkmeroacidcyc1ACP[c] -> ACP[c] + mkmeroacidcyc1AMP[c]	Rv3801c	Rv3801c	Fatty Acid Metabolism	0	0	1000	0
FAO1	Fatty acid oxidation tetradecanoate	atp[c] + 7 coa[c] + 6 fad[c] + 6 h2o[c] + 6 nad[c] + ttdca[c] -> 7 accoa[c] + amp[c] + 6 fadh2[c] + 6 h[c] + 6 nadh[c] + ppi[c]	( ( Rv0468 or Rv1715 ) and Rv0859 and Rv0860 and Rv1323 )	Rv0468 Rv0859 Rv0860 Rv1323 Rv1715	Fatty Acid Metabolism	0	0	1000	0
FAO10	Fatty acid oxidation octadecenoate	atp[c] + 9 coa[c] + 7 fad[c] + 8 h2o[c] + 8 nad[c] + ocdcea[c] -> 9 accoa[c] + amp[c] + 7 fadh2[c] + 8 h[c] + 8 nadh[c] + ppi[c]	( ( Rv0468 or Rv1715 ) and Rv0859 and Rv0860 and Rv1323 )	Rv0468 Rv0859 Rv0860 Rv1323 Rv1715	Fatty Acid Metabolism	0	0	1000	0
FAO11	Fatty acid oxidation n C161	atp[c] + 8 coa[c] + 6 fad[c] + 7 h2o[c] + hdcea[c] + 7 nad[c] -> 8 accoa[c] + amp[c] + 6 fadh2[c] + 7 h[c] + 7 nadh[c] + ppi[c]	( ( Rv0468 or Rv1715 ) and Rv0859 and Rv0860 and Rv1323 )	Rv0468 Rv0859 Rv0860 Rv1323 Rv1715	Fatty Acid Metabolism	0	0	1000	0
FAO2	Fatty acid oxidation n C160	atp[c] + 8 coa[c] + 7 fad[c] + 7 h2o[c] + hdca[c] + 7 nad[c] -> 8 accoa[c] + amp[c] + 7 fadh2[c] + 7 h[c] + 7 nadh[c] + ppi[c]	( ( Rv0468 or Rv1715 ) and Rv0859 and Rv0860 and Rv1323 )	Rv0468 Rv0859 Rv0860 Rv1323 Rv1715	Fatty Acid Metabolism	0	0	1000	0
FAO3	Fatty acid oxidation octadecanoate	atp[c] + 9 coa[c] + 8 fad[c] + 8 h2o[c] + 8 nad[c] + ocdca[c] -> 9 accoa[c] + amp[c] + 8 fadh2[c] + 8 h[c] + 8 nadh[c] + ppi[c]	( ( Rv0468 or Rv1715 ) and Rv0859 and Rv0860 and Rv1323 )	Rv0468 Rv0859 Rv0860 Rv1323 Rv1715	Fatty Acid Metabolism	0	0	1000	0
FAS100	fatty acid synthase n C100	3 h[c] + malcoa[c] + 2 nadph[c] + octa[c] -> co2[c] + coa[c] + dca[c] + h2o[c] + 2 nadp[c]	( Rv1350 and Rv2524c and Rv1484 and Rv2947c )	Rv1350 Rv1484 Rv2524c Rv2947c	Fatty Acid Metabolism	0	0	1000	0
FAS120	fatty acid synthase n C120	dca[c] + 3 h[c] + malcoa[c] + 2 nadph[c] -> co2[c] + coa[c] + ddca[c] + h2o[c] + 2 nadp[c]	( Rv1350 and Rv2524c and Rv1484 and Rv2947c )	Rv1350 Rv1484 Rv2524c Rv2947c	Fatty Acid Metabolism	0	0	1000	0
FAS140	fatty acid synthase n C140	ddca[c] + 3 h[c] + malcoa[c] + 2 nadph[c] -> co2[c] + coa[c] + h2o[c] + 2 nadp[c] + ttdca[c]	( Rv0533c or ( Rv1350 and Rv2524c and Rv1484 and Rv2947c ) )	Rv0533c Rv1350 Rv1484 Rv2524c Rv2947c	Fatty Acid Metabolism	0	0	1000	0
FAS160	fatty acid synthase n C160	3 h[c] + malcoa[c] + 2 nadph[c] + ttdca[c] -> co2[c] + coa[c] + h2o[c] + hdca[c] + 2 nadp[c]	( Rv1350 and Rv2524c and Rv1484 and Rv2947c )	Rv1350 Rv1484 Rv2524c Rv2947c	Fatty Acid Metabolism	0	0	1000	0
FAS161	fatty acid synthase n C161	4 h[c] + malcoa[c] + 3 nadph[c] + o2[c] + ttdca[c] -> co2[c] + coa[c] + 3 h2o[c] + hdcea[c] + 3 nadp[c]	( Rv1350 and Rv2524c and Rv1484 and Rv2947c )	Rv1350 Rv1484 Rv2524c Rv2947c	Fatty Acid Metabolism	0	0	1000	0
FAS180	fatty acid synthase n C180	3 h[c] + hdca[c] + malcoa[c] + 2 nadph[c] -> co2[c] + coa[c] + h2o[c] + 2 nadp[c] + ocdca[c]	( Rv1350 and Rv2524c and Rv1484 and Rv2947c )	Rv1350 Rv1484 Rv2524c Rv2947c	Fatty Acid Metabolism	0	0	1000	0
FAS181	fatty acid synthase n C181	4 h[c] + hdca[c] + malcoa[c] + 3 nadph[c] + o2[c] -> co2[c] + coa[c] + 3 h2o[c] + 3 nadp[c] + ocdcea[c]	( Rv1350 and Rv2524c and Rv1484 and Rv2947c )	Rv1350 Rv1484 Rv2524c Rv2947c	Fatty Acid Metabolism	0	0	1000	0
FAS200	fatty acid synthase n C200	3 h[c] + malcoa[c] + 2 nadph[c] + ocdca[c] -> arach[c] + co2[c] + coa[c] + h2o[c] + 2 nadp[c]	( Rv1350 and Rv2524c and Rv1484 and Rv2947c )	Rv1350 Rv1484 Rv2524c Rv2947c	Fatty Acid Metabolism	0	0	1000	0
FAS240_L	fatty acid synthase n C240 lumped reaction	9 h[c] + 3 malcoa[c] + 6 nadph[c] + ocdca[c] -> 3 co2[c] + 3 coa[c] + 3 h2o[c] + 6 nadp[c] + ttc[c]	( Rv1350 and Rv2524c and Rv1484 and Rv2947c )	Rv1350 Rv1484 Rv2524c Rv2947c	Fatty Acid Metabolism	0	0	1000	0
FAS260	fatty acid synthase n C260	3 h[c] + malcoa[c] + 2 nadph[c] + ttc[c] -> co2[c] + coa[c] + h2o[c] + hexc[c] + 2 nadp[c]	( Rv1350 and Rv2524c and Rv1484 and Rv2947c )	Rv1350 Rv1484 Rv2524c Rv2947c	Fatty Acid Metabolism	0	0	1000	0
FAS80_L	fatty acid synthase n C80 lumped reaction	accoa[c] + 8 h[c] + 3 malcoa[c] + 6 nadph[c] -> 3 co2[c] + 4 coa[c] + 2 h2o[c] + 6 nadp[c] + octa[c]	( Rv1350 and Rv2524c and Rv1484 and Rv2947c )	Rv1350 Rv1484 Rv2524c Rv2947c	Fatty Acid Metabolism	0	0	1000	0
FASPHDCA	fatty acyl ACP synthase phdca	4hbzACP[c] + 24 h[c] + 8 malACP[c] + 16 nadph[c] -> 8 ACP[c] + 8 co2[c] + 8 h2o[c] + 16 nadp[c] + phdcaACP[c]			Membrane Metabolism	0	0	1000	0
FASm1601	fatty acid synthase methyl octadecanoic acid	3 h[c] + hdca[c] + mmcoa-S[c] + 2 nadph[c] -> co2[c] + coa[c] + h2o[c] + m1ocdca[c] + 2 nadp[c]	( Rv1663 and Rv1662 )	Rv1662 Rv1663	Membrane Metabolism	0	0	1000	0
FASm180	fatty acid synthase tuberculostearic acid	15 h[c] + 4 malcoa[c] + mmcoa-S[c] + 10 nadph[c] + octa[c] -> 5 co2[c] + 5 coa[c] + 5 h2o[c] + mocdca[c] + 10 nadp[c]	( Rv1663 and Rv1662 )	Rv1662 Rv1663	Membrane Metabolism	0	0	1000	0
FASm1801	fatty acid synthase dimethyl arachic acid	3 h[c] + m1ocdca[c] + mmcoa-S[c] + 2 nadph[c] -> co2[c] + coa[c] + dmarach[c] + h2o[c] + 2 nadp[c]	( Rv1663 and Rv1662 )	Rv1662 Rv1663	Membrane Metabolism	0	0	1000	0
FASm2001	fatty acid synthase tri methyl behenic acid	dmarach[c] + 3 h[c] + mmcoa-S[c] + 2 nadph[c] -> co2[c] + coa[c] + h2o[c] + 2 nadp[c] + tmbhn[c]	( Rv1663 and Rv1662 )	Rv1662 Rv1663	Membrane Metabolism	0	0	1000	0
FASm2002	fatty acid synthase methyl arachidic acid	3 h[c] + mmcoa-S[c] + 2 nadph[c] + ocdca[c] -> co2[c] + coa[c] + h2o[c] + marach[c] + 2 nadp[c]	( Rv1663 and Rv1662 )	Rv1662 Rv1663	Membrane Metabolism	0	0	1000	0
FASm220	fatty acid synthase methyl behenic acid	arach[c] + 3 h[c] + mmcoa-S[c] + 2 nadph[c] -> co2[c] + coa[c] + h2o[c] + mbhn[c] + 2 nadp[c]	Rv2940c	Rv2940c	Membrane Metabolism	0	0	1000	0
FASm2201	fatty acid synthase tri methyl lignoceric acid	3 h[c] + mmcoa-S[c] + 2 nadph[c] + tmbhn[c] -> co2[c] + coa[c] + h2o[c] + 2 nadp[c] + tamlgnc[c]	Rv2940c	Rv2940c	Membrane Metabolism	0	0	1000	0
FASm2202	fatty acid synthase di methyl behenic acid	3 h[c] + marach[c] + mmcoa-S[c] + 2 nadph[c] -> co2[c] + coa[c] + dmbhn[c] + h2o[c] + 2 nadp[c]	Rv2940c	Rv2940c	Membrane Metabolism	0	0	1000	0
FASm240	fatty acid synthase di methyl lignoceric acid	3 h[c] + mbhn[c] + mmcoa-S[c] + 2 nadph[c] -> co2[c] + coa[c] + dmlgnc[c] + h2o[c] + 2 nadp[c]	Rv2940c	Rv2940c	Membrane Metabolism	0	0	1000	0
FASm2401	fatty acid synthase penta methyl hexacosanoic acid	3 h[c] + mmcoa-S[c] + 2 nadph[c] + tamlgnc[c] -> co2[c] + coa[c] + h2o[c] + 2 nadp[c] + pmhexc[c]	Rv2940c	Rv2940c	Membrane Metabolism	0	0	1000	0
FASm2402	fatty acid synthase tri methyl lignoceric acid	dmbhn[c] + 3 h[c] + mmcoa-S[c] + 2 nadph[c] -> co2[c] + coa[c] + h2o[c] + 2 nadp[c] + tmlgnc[c]	Rv2940c	Rv2940c	Membrane Metabolism	0	0	1000	0
FASm260	fatty acid synthase tri methyl cerotic acid	dmlgnc[c] + 3 h[c] + mmcoa-S[c] + 2 nadph[c] -> co2[c] + coa[c] + h2o[c] + 2 nadp[c] + tmhexc[c]	Rv2940c	Rv2940c	Membrane Metabolism	0	0	1000	0
FASm2601	fatty acid synthase hexa methyl octacosanoic acid	3 h[c] + mmcoa-S[c] + 2 nadph[c] + pmhexc[c] -> co2[c] + coa[c] + h2o[c] + hmocta[c] + 2 nadp[c]	Rv2940c	Rv2940c	Membrane Metabolism	0	0	1000	0
FASm2602	fatty acid synthase tetra methyl hexacosanoic acid	3 h[c] + mmcoa-S[c] + 2 nadph[c] + tmlgnc[c] -> co2[c] + coa[c] + h2o[c] + 2 nadp[c] + tamhexc[c]	Rv2940c	Rv2940c	Membrane Metabolism	0	0	1000	0
FASm280	fatty acid synthase tetra methyl octacosanoic acid	3 h[c] + mmcoa-S[c] + 2 nadph[c] + tmhexc[c] -> co2[c] + coa[c] + h2o[c] + 2 nadp[c] + tamocta[c]	Rv2940c	Rv2940c	Membrane Metabolism	0	0	1000	0
FASm2801	fatty acid synthase hepta methyl triacontanoic acid	3 h[c] + hmocta[c] + mmcoa-S[c] + 2 nadph[c] -> co2[c] + coa[c] + h2o[c] + hpmtria[c] + 2 nadp[c]	Rv2940c	Rv2940c	Membrane Metabolism	0	0	1000	0
FASm2802	fatty acid synthase penta methyl octacosanoic acid	3 h[c] + mmcoa-S[c] + 2 nadph[c] + tamhexc[c] -> co2[c] + coa[c] + h2o[c] + 2 nadp[c] + pmocta[c]	Rv2940c	Rv2940c	Membrane Metabolism	0	0	1000	0
FASm300	fatty acid synthase hexa methyl triacontanoic acid	3 h[c] + mmcoa-S[c] + 2 nadph[c] + pmocta[c] -> co2[c] + coa[c] + h2o[c] + hmtria[c] + 2 nadp[c]	Rv2940c	Rv2940c	Membrane Metabolism	0	0	1000	0
FASm3001	fatty acid synthase octa methyl dotriacontanoic acid	3 h[c] + hpmtria[c] + mmcoa-S[c] + 2 nadph[c] -> co2[c] + coa[c] + h2o[c] + 2 nadp[c] + omdtria[c]	Rv2940c	Rv2940c	Membrane Metabolism	0	0	1000	0
FASm320	fatty acid synthase hepta methyl dotriacontanoic acid	3 h[c] + hmtria[c] + mmcoa-S[c] + 2 nadph[c] -> co2[c] + coa[c] + h2o[c] + hpmdtria[c] + 2 nadp[c]	Rv2940c	Rv2940c	Membrane Metabolism	0	0	1000	0
FASm340	fatty acid synthase octa methyl tetracontatricosanoic acid	3 h[c] + hpmdtria[c] + mmcoa-S[c] + 2 nadph[c] -> co2[c] + coa[c] + h2o[c] + 2 nadp[c] + omtta[c]	Rv2940c	Rv2940c	Membrane Metabolism	0	0	1000	0
FBA	fructose bisphosphate aldolase	fdp[c] <=> dhap[c] + g3p[c]	Rv0363c	Rv0363c	Glycolysis	1	-1000	1000	0
FBP	fructose bisphosphatase	fdp[c] + h2o[c] -> f6p[c] + pi[c]	Rv1099c	Rv1099c	Glycolysis	0	0	1000	0
FCLPA	L fuculose 1 phosphate aldolase	fc1p[c] <=> dhap[c] + lald-L[c]	Rv0727c	Rv0727c	Sugar Metabolism	1	-1000	1000	0
FCLT	Ferrochelatase	fe2[c] + ppp9[c] -> 2 h[c] + pheme[c]	Rv1485	Rv1485	Porphyrin Metabolism	0	0	1000	0
FCLT2	Ferrochelatase	fmcbtt[c] + ppp9[c] -> 2 h[c] + mcbtt[c] + pheme[c]			Porphyrin Metabolism	0	0	1000	0
FCOAH2	formyl coa hydrolase	forcoa[c] + h2o[c] -> coa[c] + for[c] + h[c]	Rv2605c	Rv2605c	Redox Metabolism	0	0	1000	0
FDH	formate dehydrogenase	for[c] + nad[c] -> co2[c] + nadh[c]	( Rv2899c and Rv2900c )	Rv2899c Rv2900c	Other Amino Acid Metabolism	0	0	1000	0
FE2abc	iron II transport via ABC system	atp[c] + fe2[e] + h2o[c] -> adp[c] + fe2[c] + h[c] + pi[c]	( Rv1348 and Rv1349 )	Rv1348 Rv1349	Transport	0	0	1000	0
FE3Ri	Fe III reduction	fadh2[c] + 2 fe3[c] -> fad[c] + 2 fe2[c] + 2 h[c]			Redox Metabolism	0	0	1000	0
FE3abc	iron III transport via ABC system	atp[c] + fe3[e] + h2o[c] -> adp[c] + fe3[c] + h[c] + pi[c]	( Rv1348 and Rv1349 )	Rv1348 Rv1349	Transport	0	0	1000	0
FETRANS	Mycobactin Fe transfer	fmcbtt[c] <=> fe2[c] + mcbtt[c]			Redox Metabolism	1	-1000	1000	0
FHL	Formate hydrogen lyase	for[c] + h[c] -> co2[c] + h2[c]	Rv0084	Rv0084	Redox Metabolism	0	0	1000	0
FMETTRS	Methionyl tRNA formyltransferase	10fthf[c] + mettrna[c] -> fmettrna[c] + h[c] + thf[c]	Rv1406	Rv1406	Cofactor Metabolism	0	0	1000	0
FMNAT	FMN adenylyltransferase	atp[c] + fmn[c] + h[c] -> fad[c] + ppi[c]	Rv2786c	Rv2786c	Riboflavin Metabolism	0	0	1000	0
FOLD3	dihydropteroate synthase	2ahhmd[c] + 4abz[c] -> dhpt[c] + ppi[c]	( Rv1207 or Rv3608c )	Rv1207 Rv3608c	Folate Metabolism	0	0	1000	0
FOLR2	folate reductase	fol[c] + nadph[c] -> dhf[c] + nadp[c]	Rv2763c	Rv2763c	Cofactor Metabolism	0	0	1000	0
FOMETR	aminomethyltransferase	5fthf[c] + h[c] <=> h2o[c] + methf[c]	Rv2211c	Rv2211c	Cofactor Metabolism	1	-1000	1000	0
FORMCOAL	formyl coa CoA ligase	atp[c] + coa[c] + for[c] <=> amp[c] + forcoa[c] + ppi[c]			Redox Metabolism	1	-1000	1000	0
FRD	fumarate reductase	fadh2[c] + fum[c] <=> fad[c] + succ[c]	( Rv1552 and Rv1553 and Rv1554 and Rv1555 )	Rv1552 Rv1553 Rv1554 Rv1555	Citric Acid Cycle	1	-1000	1000	0
FRD2	fumarate reductase	fum[c] + mql8[c] <=> mqn8[c] + succ[c]	( ( Rv3316 and Rv3317 and Rv3318 and Rv3319 ) or ( Rv0247c and Rv3316 and Rv3317 and Rv3318 ) or ( Rv0248c and Rv3316 and Rv3317 and Rv3318 ) )	Rv0247c Rv0248c Rv3316 Rv3317 Rv3318 Rv3319	Citric Acid Cycle	1	-1000	1000	0
FRD3	fumarate reductase	2dmmql8[c] + fum[c] <=> 2dmmq8[c] + succ[c]	( ( Rv3316 and Rv3317 and Rv3318 and Rv3319 ) or ( Rv0247c and Rv3316 and Rv3317 and Rv3318 ) or ( Rv0248c and Rv3316 and Rv3317 and Rv3318 ) )	Rv0247c Rv0248c Rv3316 Rv3317 Rv3318 Rv3319	Citric Acid Cycle	1	-1000	1000	0
FRD5	fumarate reductase	fum[c] + mql6[c] <=> mqn6[c] + succ[c]	( Rv1552 and Rv1553 and Rv1554 and Rv1555 )	Rv1552 Rv1553 Rv1554 Rv1555	Citric Acid Cycle	1	-1000	1000	0
FRDO2r	ferredoxin oxidoreductase	adfdRD[c] + 2 nadp[c] <=> adfdOX[c] + 2 nadph[c]	( Rv3106 or Rv0886 )	Rv0886 Rv3106	Redox Metabolism	1	-1000	1000	0
FRDO3r	ferredoxin oxidoreductase	adfdRD[c] + 2 nad[c] <=> adfdOX[c] + 2 nadh[c]	( Rv3106 or Rv0886 )	Rv0886 Rv3106	Redox Metabolism	1	-1000	1000	0
FRDOr	ferredoxin oxidoreductase	fdxrd[c] + nadp[c] <=> fdxox[c] + h[c] + nadph[c]	( Rv2454c and Rv2455c )	Rv2454c Rv2455c	Redox Metabolism	1	-1000	1000	0
FRRPPDIMAS	fucose rhamnose rhamnose phenol phthiocerol dimycocerosate synthesis	gdpfuc[c] + rrppdima[c] -> frrppdima[c] + gdp[c] + h[c]	Rv2957	Rv2957	Membrane Metabolism	0	0	1000	0
FTHFCL	5 formethyltetrahydrofolate cyclo ligase	5fthf[c] + atp[c] -> adp[c] + methf[c] + pi[c]			Cofactor Metabolism	0	0	1000	0
FTHFD	formyltetrahydrofolate deformylase	10fthf[c] + h2o[c] -> for[c] + h[c] + thf[c]	Rv2964	Rv2964	Folate Metabolism	0	0	1000	0
FTHFL	formate tetrahydrofolate ligase	atp[c] + for[c] + thf[c] <=> 10fthf[c] + adp[c] + pi[c]			Cofactor Metabolism	1	-1000	1000	0
FUM	fumarase	fum[c] + h2o[c] <=> mal-L[c]	Rv1098c	Rv1098c	Citric Acid Cycle	1	-1000	1000	0
FUMt2r	fumarate reversible transport via symport	fum[e] + h[e] <=> fum[c] + h[c]	Rv2443	Rv2443	Transport	1	-1000	1000	0
G16MTM1	Glycolipid 1 6 alpha D mannosyltransferase	gdpmann[c] + ptd1ino160190[c] -> PIM1[c] + gdp[c] + h[c]	Rv2610c	Rv2610c	Membrane Metabolism	0	0	1000	0
G16MTM10	Glycolipid 16 alpha D mannosyltransferase	PIM5[c] + gdpmann[c] -> PIM6[c] + gdp[c] + h[c]			Membrane Metabolism	0	0	1000	0
G16MTM2	Glycolipid 16 alpha D mannosyltransferase	Ac1PIM1[c] + gdpmann[c] -> Ac1PIM2[c] + gdp[c] + h[c]	Rv0557	Rv0557	Membrane Metabolism	0	0	1000	0
G16MTM4	Glycolipid 16 alpha D mannosyltransferase	Ac1PIM2[c] + decdman1p-tb[c] -> Ac1PIM3[c] + decd-tb[c] + h[c]			Membrane Metabolism	0	0	1000	0
G16MTM5	Glycolipid 16 alpha D mannosyltransferase	Ac1PIM3[c] + decdman1p-tb[c] -> Ac1PIM4[c] + decd-tb[c] + h[c]			Membrane Metabolism	0	0	1000	0
G16MTM6	Glycolipid 16 alpha D mannosyltransferase	PIM1[c] + gdpmann[c] -> PIM2[c] + gdp[c] + h[c]			Membrane Metabolism	0	0	1000	0
G16MTM7	Glycolipid 16 alpha D mannosyltransferase	PIM2[c] + gdpmann[c] -> PIM3[c] + gdp[c] + h[c]			Membrane Metabolism	0	0	1000	0
G16MTM8	Glycolipid 16 alpha D mannosyltransferase	PIM3[c] + gdpmann[c] -> PIM4[c] + gdp[c] + h[c]			Membrane Metabolism	0	0	1000	0
G16MTM9	Glycolipid 16 alpha D mannosyltransferase	PIM4[c] + gdpmann[c] -> PIM5[c] + gdp[c] + h[c]			Membrane Metabolism	0	0	1000	0
G1PACT	glucosamine 1 phosphate N acetyltransferase	accoa[c] + gam1p[c] -> acgam1p[c] + coa[c] + h[c]	Rv1018c	Rv1018c	Sugar Metabolism	0	0	1000	0
G1PTT	glucose 1 phosphate thymidylyltransferase	dttp[c] + g1p[c] + h[c] -> dtdpglu[c] + ppi[c]	Rv0334	Rv0334	Nucleotide Sugar Metabolism	0	0	1000	0
G1SATi	glutamate 1 semialdehyde aminotransferase	glu1sa[c] -> 5aop[c]	Rv0524	Rv0524	Porphyrin Metabolism	0	0	1000	0
G3PAT160	glycerol 3 phosphate acyltransferase C160	glyc3p[c] + palmACP[c] -> 1hdecg3p[c] + ACP[c]	Rv1551	Rv1551	Fatty Acid Metabolism	0	0	1000	0
G3PAT190	glycerol 3 phosphate acyltransferase C190	glyc3p[c] + mstrACP[c] -> 1msg3p[c] + ACP[c]	Rv1551	Rv1551	Fatty Acid Metabolism	0	0	1000	0
G3PD1	glycerol 3 phosphate dehydrogenase NAD	glyc3p[c] + nad[c] <=> dhap[c] + h[c] + nadh[c]	( Rv0564c or Rv2249c or Rv2982c or Rv3302c )	Rv0564c Rv2249c Rv2982c Rv3302c	Cofactor Metabolism	1	-1000	1000	0
G5SADs	L glutamate 5 semialdehyde dehydratase spontaneous	glu5sa[c] -> 1pyr5c[c] + h2o[c] + h[c]			Arginine and Proline Metabolism	0	0	1000	0
G5SD	glutamate 5 semialdehyde dehydrogenase	glu5p[c] + h[c] + nadph[c] -> glu5sa[c] + nadp[c] + pi[c]	Rv2427c	Rv2427c	Urea Cycle	0	0	1000	0
G5SD2	glutamate 5 semialdehyde dehydrogenase	glu5p[c] + h[c] + nadh[c] -> glu5sa[c] + nad[c] + pi[c]	Rv2427c	Rv2427c	Urea Cycle	0	0	1000	0
G6PDH2	glucose 6 phosphate dehydrogenase	g6p[c] + nadp[c] -> 6pgl[c] + h[c] + nadph[c]	( Rv1447c or Rv1121 )	Rv1121 Rv1447c	Pentose Phosphate Pathway	0	0	1000	0
GALFT	galactofuranose transferse M tb	h2o[c] + ragund[c] + 30 udpgalfur[c] -> galfragund[c] + 30 h[c] + 30 udp[c]	Rv3808c	Rv3808c	Membrane Metabolism	0	0	1000	0
GALKr	galactokinase	atp[c] + gal[c] <=> adp[c] + gal1p[c] + h[c]	Rv0620	Rv0620	Sugar Metabolism	1	-1000	1000	0
GALT	galactose 1 phosphate uridylyltransferase	gal1p[c] + h[c] + utp[c] <=> ppi[c] + udpgal[c]	( Rv0618 and Rv0619 )	Rv0618 Rv0619	Nucleotide Sugar Metabolism	1	-1000	1000	0
GALUi	UTP glucose 1 phosphate uridylyltransferase irreversible	g1p[c] + h[c] + utp[c] -> ppi[c] + udpg[c]	Rv0993	Rv0993	Sugar Metabolism	0	0	1000	0
GALt2	D galactose transport in via proton symport	gal[e] + h[e] -> gal[c] + h[c]	Rv3331	Rv3331	Transport	0	0	1000	0
GAPD	glyceraldehyde 3 phosphate dehydrogenase	g3p[c] + nad[c] + pi[c] <=> 13dpg[c] + h[c] + nadh[c]	Rv1436	Rv1436	Glycolysis	1	-1000	1000	0
GARFT	phosphoribosylglycinamide formyltransferase	10fthf[c] + gar[c] <=> fgam[c] + h[c] + thf[c]	( Rv0956 or Rv0389 )	Rv0389 Rv0956	Purine Metabolism	1	-1000	1000	0
GCALDt	Glycoaldehydye reversible transport	gcald[e] <=> gcald[c]			Exchange	1	-1000	1000	0
GCC2	glycine cleavage system lipoamide irreversible	alpam[c] + thf[c] -> dhlam[c] + mlthf[c] + nh4[c]	Rv2211c	Rv2211c	Glycine Serine and Threonine Metabolism	0	0	1000	0
GCCa	glycine cleavage complex	gly[c] + h[c] + lpro[c] -> alpro[c] + co2[c]	Rv1832	Rv1832	Glycine Serine and Threonine Metabolism	0	0	1000	0
GCCb	glycine cleavage complex	alpro[c] + thf[c] -> dhlpro[c] + mlthf[c] + nh4[c]	Rv2211c	Rv2211c	Glycine Serine and Threonine Metabolism	0	0	1000	0
GCCc	glycine cleavage complex	dhlpro[c] + nad[c] -> h[c] + lpro[c] + nadh[c]	( Rv0794c and Rv3303c )	Rv0794c Rv3303c	Methionine Metabolism	0	0	1000	0
GF6PTAr	Glutamine fructose 6 phosphate transaminase	f6p[c] + gln-L[c] <=> gam6p[c] + glu-L[c]	Rv3436c	Rv3436c	Glutamate Metabolism	1	-1000	1000	0
GFUCS	GDP L fucose synthase	gdpddman[c] + h[c] + nadph[c] -> gdpfuc[c] + nadp[c]	Rv1512	Rv1512	Sugar Metabolism	0	0	1000	0
GGLUCT2	gamma glutamylcyclotransferase	gluala[c] -> 5oxpro[c] + ala-L[c]			Membrane Metabolism	0	0	1000	0
GHMT2	glycine hydroxymethyltransferase	ser-L[c] + thf[c] -> gly[c] + h2o[c] + mlthf[c]	( Rv1093 or Rv0070c )	Rv0070c Rv1093	Glycine Serine and Threonine Metabolism	0	0	1000	0
GK1	guanylate kinase GMPATP	atp[c] + gmp[c] <=> adp[c] + gdp[c]	Rv1389	Rv1389	Purine Metabolism	1	-1000	1000	0
GLCP	glycogen phosphorylase	glycogen[c] + pi[c] -> g1p[c]	Rv1328	Rv1328	Sugar Metabolism	0	0	1000	0
GLCS1	glycogen synthase ADPGlc	adpglc[c] -> adp[c] + glycogen[c] + h[c]			Glycolysis	0	0	1000	0
GLCabc	D glucose transport via ABC system	atp[c] + glc-D[e] + h2o[c] -> adp[c] + glc-D[c] + h[c] + pi[c]	( Rv1236 and Rv1237 and Rv1238 )	Rv1236 Rv1237 Rv1238	Transport	0	0	1000	0
GLGC	glucose 1 phosphate adenylyltransferase	atp[c] + g1p[c] + h[c] -> adpglc[c] + ppi[c]	Rv1213	Rv1213	Sugar Metabolism	0	0	1000	0
GLNS	glutamine synthetase	atp[c] + glu-L[c] + nh4[c] -> adp[c] + gln-L[c] + h[c] + pi[c]	( Rv1878 and Rv2220 and Rv2222c and Rv2860c )	Rv1878 Rv2220 Rv2222c Rv2860c	Glutamate Metabolism	0	0	1000	0
GLNSP1	glutamine synthetase uaaAgld	atp[c] + nh4[c] + uaaAgla[c] -> adp[c] + h[c] + pi[c] + uaaAgtla[c]	( Rv1878 and Rv2220 and Rv2222c and Rv2860c )	Rv1878 Rv2220 Rv2222c Rv2860c	Peptidoglycan Metabolism	0	0	1000	0
GLNSP2	glutamine synthetase uaaGgla	atp[c] + nh4[c] + uaaGgla[c] -> adp[c] + h[c] + pi[c] + uaaGgtla[c]	( Rv1878 and Rv2220 and Rv2222c and Rv2860c )	Rv1878 Rv2220 Rv2222c Rv2860c	Peptidoglycan Metabolism	0	0	1000	0
GLNSP3	glutamine synthetase uaagmda	atp[c] + nh4[c] + uaagmda[c] -> adp[c] + h[c] + pi[c] + uaagtmda[c]	( Rv1878 and Rv2220 and Rv2222c and Rv2860c )	Rv1878 Rv2220 Rv2222c Rv2860c	Peptidoglycan Metabolism	0	0	1000	0
GLU5K	glutamate 5 kinase	atp[c] + glu-L[c] -> adp[c] + glu5p[c]	Rv2439c	Rv2439c	Urea Cycle	0	0	1000	0
GLUCYS	gamma glutamylcysteine synthetase	atp[c] + cys-L[c] + glu-L[c] -> adp[c] + glucys[c] + h[c] + pi[c]	Rv3704c	Rv3704c	Glutamate Metabolism	0	0	1000	0
GLUDC	Glutamate Decarboxylase	glu-L[c] + h[c] -> 4abut[c] + co2[c]	Rv3432c	Rv3432c	Glutamate Metabolism	0	0	1000	0
GLUDx	glutamate dehydrogenase NAD	glu-L[c] + h2o[c] + nad[c] <=> akg[c] + h[c] + nadh[c] + nh4[c]	Rv2476c	Rv2476c	Glutamate Metabolism	1	-1000	1000	0
GLUPRT	glutamine phosphoribosyldiphosphate amidotransferase	gln-L[c] + h2o[c] + prpp[c] -> glu-L[c] + ppi[c] + pram[c]	( Rv1602 or Rv0808 )	Rv0808 Rv1602	Purine Metabolism	0	0	1000	0
GLUR	glutamate racemase	glu-D[c] <=> glu-L[c]	Rv1338	Rv1338	Glutamate Metabolism	1	-1000	1000	0
GLUSy	glutamate synthase NADPH	akg[c] + gln-L[c] + h[c] + nadph[c] -> 2 glu-L[c] + nadp[c]	( Rv3858c and Rv3859c )	Rv3858c Rv3859c	Glutamate Metabolism	0	0	1000	0
GLUTRR	glutamyl tRNA reductase	glutrna[c] + h[c] + nadph[c] -> glu1sa[c] + nadp[c] + trnaglu[c]	Rv0509	Rv0509	Cofactor Metabolism	0	0	1000	0
GLUTRS	Glutamyl tRNA synthetase	atp[c] + glu-L[c] + trnaglu[c] -> amp[c] + glutrna[c] + ppi[c]	Rv2992c	Rv2992c	Cofactor Metabolism	0	0	1000	0
GLUt2r	L glutamate transport via proton symport reversible	glu-L[e] + h[e] <=> glu-L[c] + h[c]			Transport	1	-1000	1000	0
GLXO1	glyoxylate oxidase	glx[c] + h2o[c] + nad[c] -> 2 h[c] + nadh[c] + oxa[c]			Glyoxylate Metabolism	0	0	1000	0
GLYBabc	Glycine betaine transport via ABC system	atp[c] + glyb[e] + h2o[c] -> adp[c] + glyb[c] + h[c] + pi[c]	( Rv3756c and Rv3757c and Rv3758c and Rv3759c )	Rv3756c Rv3757c Rv3758c Rv3759c	Transport	0	0	1000	0
GLYC3Pabc	sn Glycerol 3 phosphate transport via ABC system	atp[c] + glyc3p[e] + h2o[c] -> adp[c] + glyc3p[c] + h[c] + pi[c]	( Rv2832c and Rv2833c and Rv2834c and Rv2835c )	Rv2832c Rv2833c Rv2834c Rv2835c	Transport	0	0	1000	0
GLYCK	glycerate kinase	atp[c] + glyc-R[c] -> 3pg[c] + adp[c] + h[c]	Rv2205c	Rv2205c	Glycine Serine and Threonine Metabolism	0	0	1000	0
GLYCL	Glycine Cleavage System	gly[c] + nad[c] + thf[c] -> co2[c] + mlthf[c] + nadh[c] + nh4[c]	Rv1826	Rv1826	Folate Metabolism	0	0	1000	0
GLYCTO1	Glycolate oxidase	glyclt[c] + o2[c] -> glx[c] + h2o2[c]	Rv1257c	Rv1257c	Glyoxylate Metabolism	0	0	1000	0
GLYCTO2	Glycolate oxidase	glyclt[c] + q8[c] -> glx[c] + q8h2[c]	Rv1257c	Rv1257c	Glyoxylate Metabolism	0	0	1000	0
GLYCTO3	Glycolate oxidase	glyclt[c] + mqn8[c] -> glx[c] + mql8[c]	Rv1257c	Rv1257c	Glyoxylate Metabolism	0	0	1000	0
GLYCTO4	Glycolate oxidase	2dmmq8[c] + glyclt[c] -> 2dmmql8[c] + glx[c]	Rv1257c	Rv1257c	Glyoxylate Metabolism	0	0	1000	0
GLYCt	glycerol transport via channel	glyc[c] <=> glyc[e]			Transport	1	-1000	1000	0
GLYK	glycerol kinase	atp[c] + glyc[c] -> adp[c] + glyc3p[c] + h[c]	Rv3696c	Rv3696c	Sugar Metabolism	0	0	1000	0
GLYt2r	glycine reversible transport via proton symport	gly[e] + h[e] <=> gly[c] + h[c]	Rv1704c	Rv1704c	Transport	1	-1000	1000	0
GMAND	GDP D mannose dehydratase	gdpmann[c] -> gdpddman[c] + h2o[c]	( Rv0112 or Rv1511 )	Rv0112 Rv1511	Sugar Metabolism	0	0	1000	0
GMPS2	GMP synthase	atp[c] + gln-L[c] + h2o[c] + xmp[c] -> amp[c] + glu-L[c] + gmp[c] + 2 h[c] + ppi[c]	Rv3396c	Rv3396c	Purine Metabolism	0	0	1000	0
GMT1	gdp mannosyl phosphate transferase	decd-tb[c] + gdpmann[c] -> decdman1p-tb[c] + gdp[c]	Rv2051c	Rv2051c	Membrane Metabolism	0	0	1000	0
GMT2	gdp mannosyl phosphate transferase	3 gdpmann[c] + harab-D[c] -> 3 gdp[c] + 3 h[c] + mharab-D[c]	Rv2051c	Rv2051c	Membrane Metabolism	0	0	1000	0
GND	phosphogluconate dehydrogenase	6pgc[c] + nadp[c] -> co2[c] + nadph[c] + ru5p-D[c]	( Rv1844c or Rv1122 )	Rv1122 Rv1844c	Pentose Phosphate Pathway	0	0	1000	0
GPDDA2	Glycerophosphodiester phosphodiesterase Glycerophosphoethanolamine	g3pe[c] + h2o[c] -> etha[c] + glyc3p[c] + h[c]	( Rv0317c or Rv3842c )	Rv0317c Rv3842c	Fatty Acid Metabolism	0	0	1000	0
GRTT	geranyltranstransferase	grdp[c] + ipdp[c] -> frdp[c] + ppi[c]	Rv1086	Rv1086	Polyprenyl Metabolism	0	0	1000	0
GSNK	guanosine kinase	atp[c] + gsn[c] -> adp[c] + gmp[c] + h[c]			Nucleotide Sugar Metabolism	0	0	1000	0
GTHOr	glutathione oxidoreductase	gthox[c] + h[c] + nadph[c] <=> 2 gthrd[c] + nadp[c]	Rv2855	Rv2855	Glutamate Metabolism	1	-1000	1000	0
GTHRDt2	glutathione transport	gthrd[e] -> gthrd[c]			Transport	0	0	1000	0
GTHS	glutathione synthetase	atp[c] + glucys[c] + gly[c] -> adp[c] + gthrd[c] + h[c] + pi[c]			Redox Metabolism	0	0	1000	0
GTMLT	g glutamyltransferase	ala-L[c] + gthrd[c] -> cgly[c] + gluala[c]	( Rv0773c and Rv2394 )	Rv0773c Rv2394	Other Amino Acid Metabolism	0	0	1000	0
GTPCI	GTP cyclohydrolase I	gtp[c] + h2o[c] -> ahdt[c] + for[c] + h[c]	Rv3609c	Rv3609c	Folate Metabolism	0	0	1000	0
GTPCII	GTP cyclohydrolase II	gtp[c] + 3 h2o[c] -> 25dhpp[c] + for[c] + 2 h[c] + ppi[c]	( Rv1415 or Rv1940 )	Rv1415 Rv1940	Riboflavin Metabolism	0	0	1000	0
GTPCII2	GTP cyclohydrolase II 25drapp	gtp[c] + 3 h2o[c] -> 25drapp[c] + for[c] + 2 h[c] + ppi[c]			Cofactor Metabolism	0	0	1000	0
GTPDPK	GTP diphosphokinase	atp[c] + gtp[c] -> amp[c] + gdptp[c] + h[c]	Rv2583c	Rv2583c	Purine Metabolism	0	0	1000	0
GTPH1	GTP diphosphohydrolase	gtp[c] + 2 h2o[c] -> gmp[c] + 2 h[c] + 2 pi[c]	Rv2583c	Rv2583c	Purine Metabolism	0	0	1000	0
GUACYC	guanylate cyclase	gtp[c] -> 35cgmp[c] + ppi[c]	Rv2435c	Rv2435c	Purine Metabolism	0	0	1000	0
GUAD	guanine deaminase	gua[c] + h2o[c] + h[c] -> nh4[c] + xan[c]			Nucleotide Sugar Metabolism	0	0	1000	0
GUAPRT	guanine phosphoribosyltransferase	gua[c] + prpp[c] -> gmp[c] + ppi[c]			Nucleotide Sugar Metabolism	0	0	1000	0
H2CO3D	carboxylic acid dissociation	co2[c] + h2o[c] <=> h2co3[c]	( Rv3273 or Rv3588c )	Rv3273 Rv3588c	Miscellaneous	1	-1000	1000	0
H2CO3TP	H2CO3 transport	h2co3[e] <=> h2co3[c]			Transport	1	-1000	1000	0
H2Ot	H2O transport via diffusion	h2o[e] <=> h2o[c]			Transport	1	-1000	1000	0
H2St1	h2s transport	h2s[c] -> h2s[e]			Transport	0	0	1000	0
H2td	hydrogen transport	h2[c] <=> h2[e]			Transport	1	-1000	1000	0
HAS	hexa arabinofuranoside synthesis	arab-D[c] + 5 decda-tb[c] -> 5 decd-tb[c] + harab-D[c]			Fatty Acid Metabolism	0	0	1000	0
HCO3E	HCO3 equilibration reaction	co2[c] + h2o[c] <=> h[c] + hco3[c]	( Rv3273 or Rv3588c )	Rv3273 Rv3588c	Miscellaneous	1	-1000	1000	0
HCYSMT	homocysteine S methyltransferase	amet[c] + hcys-L[c] -> ahcys[c] + h[c] + met-L[c]	( Rv0511 or Rv2458 )	Rv0511 Rv2458	Methionine Metabolism	0	0	1000	0
HDCAt2	Hexadecanoate transport via proton symport	h[e] + hdca[e] -> h[c] + hdca[c]			Transport	0	0	1000	0
HEX1	hexokinase D glucoseATP	atp[c] + glc-D[c] -> adp[c] + g6p[c] + h[c]	Rv0650	Rv0650	Glycolysis	0	0	1000	0
HISTD	histidinol dehydrogenase	h2o[c] + histd[c] + 2 nad[c] -> 3 h[c] + his-L[c] + 2 nadh[c]	Rv1599	Rv1599	Histidine Metabolism	0	0	1000	0
HISTP	histidinol phosphatase	h2o[c] + hisp[c] -> histd[c] + pi[c]			Histidine Metabolism	0	0	1000	0
HISt2r	L histidine reversible transport via proton symport	h[e] + his-L[e] <=> h[c] + his-L[c]			Transport	1	-1000	1000	0
HMBS	hydroxymethylbilane synthase	h2o[c] + 4 ppbng[c] -> hmbil[c] + 4 nh4[c]	Rv0510	Rv0510	Porphyrin Metabolism	0	0	1000	0
HMPK1	hydroxymethylpyrimidine kinase ATP	4ahmmp[c] + atp[c] -> 4ampm[c] + adp[c] + h[c]	Rv0422c	Rv0422c	Cofactor Metabolism	0	0	1000	0
HMPK2	hydroxymethylpyrimidine kinase CTP	4ahmmp[c] + ctp[c] -> 4ampm[c] + cdp[c] + h[c]	Rv0422c	Rv0422c	Cofactor Metabolism	0	0	1000	0
HMPK3	hydroxymethylpyrimidine kinase UTP	4ahmmp[c] + utp[c] -> 4ampm[c] + h[c] + udp[c]	Rv0422c	Rv0422c	Cofactor Metabolism	0	0	1000	0
HMPK4	hydroxymethylpyrimidine kinase GTP	4ahmmp[c] + gtp[c] -> 4ampm[c] + gdp[c] + h[c]	Rv0422c	Rv0422c	Cofactor Metabolism	0	0	1000	0
HOPNTAL	4 hydroxy 2 oxopentanoate aldolase	4h2opntn[c] -> acald[c] + pyr[c]	( Rv3469c or Rv3534c )	Rv3469c Rv3534c	Pyruvate Metabolism	0	0	1000	0
HPPK	2 amino 4 hydroxy 6 hydroxymethyldihydropteridine diphosphokinase	2ahhmp[c] + atp[c] -> 2ahhmd[c] + amp[c] + h[c]	Rv3606c	Rv3606c	Folate Metabolism	0	0	1000	0
HPPK2	6 hydroxymethyl dihydropterin pyrophosphokinase	6hmhpt[c] + atp[c] -> 6hmhptpp[c] + amp[c] + h[c]			Folate Metabolism	0	0	1000	0
HSDx	homoserine dehydrogenase NADH	hom-L[c] + nad[c] <=> aspsa[c] + h[c] + nadh[c]	Rv1294	Rv1294	Glycine Serine and Threonine Metabolism	1	-1000	1000	0
HSDy	homoserine dehydrogenase NADPH	hom-L[c] + nadp[c] <=> aspsa[c] + h[c] + nadph[c]	Rv1294	Rv1294	Glycine Serine and Threonine Metabolism	1	-1000	1000	0
HSERTA	homoserine O trans acetylase	accoa[c] + hom-L[c] <=> achms[c] + coa[c]	Rv3341	Rv3341	Methionine Metabolism	1	-1000	1000	0
HSK	homoserine kinase	atp[c] + hom-L[c] -> adp[c] + h[c] + phom[c]	Rv1296	Rv1296	Glycine Serine and Threonine Metabolism	0	0	1000	0
HSST	homoserine O succinyltransferase	hom-L[c] + succoa[c] -> coa[c] + suchms[c]			Other Amino Acid Metabolism	0	0	1000	0
HSTPT	histidinol phosphate transaminase	glu-L[c] + imacp[c] -> akg[c] + hisp[c]	( Rv1600 or Rv2231c or Rv3772 )	Rv1600 Rv2231c Rv3772	Histidine Metabolism	0	0	1000	0
HXPRT	hypoxanthine phosphoribosyltransferase Hypoxanthine	hxan[c] + prpp[c] -> imp[c] + ppi[c]	Rv3624c	Rv3624c	Purine Metabolism	0	0	1000	0
IACGAMS	1D myo inositol 2 Acetamido 2 deoxy D glucopyranoside synthesis	acgam[c] + mi1p-D[c] -> iacgam[c] + pi[c]	Rv0486	Rv0486	Redox Metabolism	0	0	1000	0
ICDHy	isocitrate dehydrogenase NADP	icit[c] + nadp[c] -> akg[c] + co2[c] + nadph[c]	( Rv3339c or Rv0066c )	Rv0066c Rv3339c	Citric Acid Cycle	0	0	1000	0
ICHORSi	Isochorismate Synthase	chor[c] -> ichor[c]	Rv3215	Rv3215	Ubiquinone Metabolism	0	0	1000	0
ICL	Isocitrate lyase	icit[c] -> glx[c] + succ[c]	( ( Rv1915 and Rv1916 ) or Rv0467 )	Rv0467 Rv1915 Rv1916	Glyoxylate Metabolism	0	0	1000	0
ID3ACALDt	Indoleacetaldehyde transport extracellular	id3acald[c] <=> id3acald[e]			Transport	1	-1000	1000	0
IG3PS	Imidazole glycerol 3 phosphate synthase	gln-L[c] + prlp[c] -> aicar[c] + eig3p[c] + glu-L[c] + h[c]	Rv1605	Rv1605	Histidine Metabolism	0	0	1000	0
IGAMD	1D myo inositol 2 Acetamido 2 deoxy D glucopyranoside deacetylase	h2o[c] + iacgam[c] -> ac[c] + igam[c]	Rv1170	Rv1170	Redox Metabolism	0	0	1000	0
IGPDH	imidazoleglycerol phosphate dehydratase	eig3p[c] -> h2o[c] + imacp[c]	Rv1601	Rv1601	Histidine Metabolism	0	0	1000	0
IGPS	indole 3 glycerol phosphate synthase	2cpr5p[c] + h[c] -> 3ig3p[c] + co2[c] + h2o[c]	Rv1611	Rv1611	Phenylalanine Tyrosine Tryptophan Metabolism	0	0	1000	0
ILETA	isoleucine transaminase	akg[c] + ile-L[c] <=> 3mop[c] + glu-L[c]	Rv2210c	Rv2210c	Valine Leucine and Isoleucine Metabolism	1	-1000	1000	0
ILEt2r	L isoleucine reversible transport via proton symport	h[e] + ile-L[e] <=> h[c] + ile-L[c]			Transport	1	-1000	1000	0
IMPC	IMP cyclohydrolase	h2o[c] + imp[c] <=> fprica[c]	Rv0957	Rv0957	Purine Metabolism	1	-1000	1000	0
IMPD	IMP dehydrogenase	h2o[c] + imp[c] + nad[c] -> h[c] + nadh[c] + xmp[c]	( Rv1843c and Rv3410c and Rv3411c )	Rv1843c Rv3410c Rv3411c	Purine Metabolism	0	0	1000	0
INDPYRD	Indole 3 pyruvate decarboxylase	h[c] + indpyr[c] <=> co2[c] + id3acald[c]	Rv0853c	Rv0853c	Pyruvate Metabolism	1	-1000	1000	0
INSH	Inosine hydrolase	h2o[c] + ins[c] -> hxan[c] + rib-D[c]	Rv3393	Rv3393	Purine Metabolism	0	0	1000	0
INSK	insosine kinase	atp[c] + ins[c] -> adp[c] + h[c] + imp[c]			Nucleotide Sugar Metabolism	0	0	1000	0
IPDDI	isopentenyl diphosphate D isomerase	ipdp[c] <=> dmpp[c]	Rv1745c	Rv1745c	Polyprenyl Metabolism	1	-1000	1000	0
IPDPS	1 hydroxy 2 methyl 2 E butenyl 4 diphosphate reductase ipdp	h2mb4p[c] + h[c] + nadh[c] -> h2o[c] + ipdp[c] + nad[c]			Polyprenyl Metabolism	0	0	1000	0
IPMD	3 isopropylmalate dehydrogenase	3c2hmp[c] + nad[c] -> 3c4mop[c] + h[c] + nadh[c]	Rv2995c	Rv2995c	Valine Leucine and Isoleucine Metabolism	0	0	1000	0
IPPMIa	3 isopropylmalate dehydratase	3c2hmp[c] <=> 2ippm[c] + h2o[c]	( Rv2987c and Rv2988c )	Rv2987c Rv2988c	Valine Leucine and Isoleucine Metabolism	1	-1000	1000	0
IPPMIb	2 isopropylmalate hydratase	2ippm[c] + h2o[c] <=> 3c3hmp[c]	( Rv2987c and Rv2988c )	Rv2987c Rv2988c	Valine Leucine and Isoleucine Metabolism	1	-1000	1000	0
IPPS	2 isopropylmalate synthase	3mob[c] + accoa[c] + h2o[c] -> 3c3hmp[c] + coa[c] + h[c]	Rv3710	Rv3710	Valine Leucine and Isoleucine Metabolism	0	0	1000	0
KARA1i	acetohydroxy acid isomeroreductase	alac-S[c] + h[c] + nadph[c] -> 23dhmb[c] + nadp[c]	Rv3001c	Rv3001c	Valine Leucine and Isoleucine Metabolism	0	0	1000	0
KARA2i	ketol acid reductoisomerase 2 Aceto 2 hydroxybutanoate	2ahbut[c] + h[c] + nadph[c] -> 23dhmp[c] + nadp[c]	Rv3001c	Rv3001c	Valine Leucine and Isoleucine Metabolism	0	0	1000	0
Kabc	Potassium ABC transporter	atp[c] + h2o[c] + k[e] -> adp[c] + h[c] + k[c] + pi[c]	( Rv1029 and Rv1030 and Rv1031 )	Rv1029 Rv1030 Rv1031	Transport	0	0	1000	0
Kt3r	potassium proton antiporter	h[e] + k[c] <=> h[c] + k[e]	Rv3236c	Rv3236c	Transport	1	-1000	1000	0
LACZ	b galactosidase	h2o[c] + lcts[c] -> gal[c] + glc-D[c]			Sugar Metabolism	0	0	1000	0
LCTSabc	lactose transport via ABC system import	atp[c] + h2o[c] + lcts[e] -> adp[c] + h[c] + lcts[c] + pi[c]	( Rv2316 and Rv2317 and Rv2318 )	Rv2316 Rv2317 Rv2318	Transport	0	0	1000	0
LDH_L	L lactate dehydrogenase	lac-L[c] + nad[c] <=> h[c] + nadh[c] + pyr[c]	Rv0694	Rv0694	Glycolysis	1	-1000	1000	0
LEUTA	leucine transaminase	akg[c] + leu-L[c] <=> 4mop[c] + glu-L[c]	Rv2210c	Rv2210c	Valine Leucine and Isoleucine Metabolism	1	-1000	1000	0
LEUt2r	L leucine reversible transport via proton symport	h[e] + leu-L[e] <=> h[c] + leu-L[c]			Transport	1	-1000	1000	0
LO	L lactate oxidase	lac-L[c] + o2[c] -> ac[c] + co2[c] + h2o[c]			Pyruvate Metabolism	0	0	1000	0
LPLIPAL2E160	Lysophospholipase L2 2 acylglycerophosphoethanolamine n C160	2agpe160[c] + h2o[c] -> g3pe[c] + h[c] + hdca[c]	Rv0183	Rv0183	Fatty Acid Metabolism	0	0	1000	0
LPLIPAL2E180	Lysophospholipase L2 2 acylglycerophosphoethanolamine n C180	2agpe180[c] + h2o[c] -> g3pe[c] + h[c] + ocdca[c]	Rv0183	Rv0183	Fatty Acid Metabolism	0	0	1000	0
LYSt5r	L lysine transport via diffusion	lys-L[e] <=> lys-L[c]	Rv2320c	Rv2320c	Transport	1	-1000	1000	0
L_LACD	L Lactate dehydrogenase irreversible	2 ficytc[c] + lac-L[c] -> 2 focytc[c] + pyr[c]	Rv0694	Rv0694	Pyruvate Metabolism	0	0	1000	0
L_LACD2	L Lactate dehydrogenase ubiquinone	lac-L[c] + q8[c] -> pyr[c] + q8h2[c]	Rv1872c	Rv1872c	Pyruvate Metabolism	0	0	1000	0
L_LACD3	L Lactate dehydrogenase menaquinone	lac-L[c] + mqn8[c] -> mql8[c] + pyr[c]	Rv1872c	Rv1872c	Pyruvate Metabolism	0	0	1000	0
L_LACt2r	L lactate reversible transport via proton symport	h[e] + lac-L[e] <=> h[c] + lac-L[c]	Rv1902c	Rv1902c	Transport	1	-1000	1000	0
L_LACt3	L lactate transport out via proton antiport	h[e] + lac-L[c] -> h[c] + lac-L[e]	Rv0191	Rv0191	Transport	0	0	1000	0
MALS	malate synthase	accoa[c] + glx[c] + h2o[c] -> coa[c] + h[c] + mal-L[c]	Rv1837c	Rv1837c	Pyruvate Metabolism	0	0	1000	0
MALT	alpha glucosidase	h2o[c] + malt[c] -> 2 glc-D[c]	Rv2471	Rv2471	Sugar Metabolism	0	0	1000	0
MALTHPabc	maltoheptaose transport via ABC system	atp[c] + h2o[c] + malthp[e] -> adp[c] + h[c] + malthp[c] + pi[c]	( Rv1236 and Rv1237 and Rv1238 )	Rv1236 Rv1237 Rv1238	Transport	0	0	1000	0
MALTabc	maltose transport via ABC system	atp[c] + h2o[c] + malt[e] -> adp[c] + h[c] + malt[c] + pi[c]	( Rv1236 and Rv1237 and Rv1238 )	Rv1236 Rv1237 Rv1238	Transport	0	0	1000	0
MALt2r	L malate reversible transport via proton symport	h[e] + mal-L[e] <=> h[c] + mal-L[c]	Rv2443	Rv2443	Transport	1	-1000	1000	0
MAN1PT	mannose 1 phosphate guanylyltransferase	gtp[c] + h[c] + man1p[c] -> gdpmann[c] + ppi[c]	Rv3264c	Rv3264c	Sugar Metabolism	0	0	1000	0
MAN1PT2	mannose 1 phosphate guanylyltransferase GDP	gdp[c] + h[c] + man1p[c] -> gdpmann[c] + pi[c]	Rv3264c	Rv3264c	Sugar Metabolism	0	0	1000	0
MAN6PI	mannose 6 phosphate isomerase	man6p[c] <=> f6p[c]	Rv3255c	Rv3255c	Sugar Metabolism	1	-1000	1000	0
MANAT1	mannosyl acyl transferase	PIM1[c] + pmtcoa[c] -> Ac1PIM1[c] + coa[c]	Rv2611c	Rv2611c	Membrane Metabolism	0	0	1000	0
MANAT2	mannosyl acyl transferase	PIM2[c] + pmtcoa[c] -> Ac1PIM2[c] + coa[c]	Rv2611c	Rv2611c	Membrane Metabolism	0	0	1000	0
MANAT3	mannosyl acyl transferase	Ac1PIM2[c] + pmtcoa[c] -> Ac2PIM2[c] + coa[c]			Membrane Metabolism	0	0	1000	0
MCBTS	mycobactin synthesis	atp[c] + bhb[c] + h[c] + 2 lys-L[c] + 2 o2[c] + odecoa[c] + salc[c] + thr-L[c] -> adp[c] + co2[c] + coa[c] + 5 h2o[c] + mcbts[c] + pi[c]	( Rv2378c and Rv2379c and Rv2380c and Rv2381c and Rv2382c and Rv2383c and Rv2384 )	Rv2378c Rv2379c Rv2380c Rv2381c Rv2382c Rv2383c Rv2384	Membrane Metabolism	0	0	1000	0
MCBTS2	mycobactin synthesis	atp[c] + bhb[c] + h[c] + 2 lys-L[c] + 2 o2[c] + odecoa[c] + salc[c] + ser-L[c] -> adp[c] + co2[c] + coa[c] + 5 h2o[c] + mcbtt[c] + pi[c]	( Rv2378c and Rv2379c and Rv2380c and Rv2381c and Rv2382c and Rv2383c and Rv2384 )	Rv2378c Rv2379c Rv2380c Rv2381c Rv2382c Rv2383c Rv2384	Membrane Metabolism	0	0	1000	0
MCBTS3	carboxymycobactin synthesis	atp[c] + bhb[c] + 2 lys-L[c] + 2 nadp[c] + 3.5 o2[c] + occoa[c] + salc[c] + ser-L[c] -> adp[c] + cmcbtt[c] + co2[c] + coa[c] + 5 h2o[c] + 2 h[c] + 2 nadph[c] + pi[c]	( Rv2378c and Rv2379c and Rv2380c and Rv2381c and Rv2382c and Rv2383c and Rv2384 )	Rv2378c Rv2379c Rv2380c Rv2381c Rv2382c Rv2383c Rv2384	Membrane Metabolism	0	0	1000	0
MCD	Malonyl CoA Decarboxylase cytoplasmic	h[c] + malcoa[c] -> accoa[c] + co2[c]	Rv1347c	Rv1347c	Fatty Acid Metabolism	0	0	1000	0
MCOATA	Malonyl CoA ACP transacylase	ACP[c] + malcoa[c] <=> coa[c] + malACP[c]	( Rv2243 or Rv0649 )	Rv0649 Rv2243	Fatty Acid Metabolism	1	-1000	1000	0
MDFDH	mycothiol dependent formaldehyde dehydrogenase	mshfald[c] + nad[c] <=> h[c] + mshfaldox[c] + nadh[c]	Rv1895	Rv1895	Redox Metabolism	1	-1000	1000	0
MDH	malate dehydrogenase	mal-L[c] + nad[c] <=> h[c] + nadh[c] + oaa[c]	Rv1240	Rv1240	Citric Acid Cycle	1	-1000	1000	0
ME1	malic enzyme NAD	mal-L[c] + nad[c] -> co2[c] + nadh[c] + pyr[c]	Rv2332	Rv2332	Pyruvate Metabolism	0	0	1000	0
MECDPDH	2C methyl D erythritol 2 4 cyclodiphosphate dehydratase	2mecdp[c] + h[c] -> h2mb4p[c] + h2o[c]			Polyprenyl Metabolism	0	0	1000	0
MECDPS	2 C methyl D erythritol 2 4 cyclodiphosphate synthase	2p4c2me[c] -> 2mecdp[c] + cmp[c]	Rv3581c	Rv3581c	Polyprenyl Metabolism	0	0	1000	0
MEOHt2	Methanol diffusion	meoh[e] <=> meoh[c]			Transport	1	-1000	1000	0
MEPCT	2 C methyl D erythritol 4 phosphate cytidylyltransferase	2me4p[c] + ctp[c] + h[c] -> 4c2me[c] + ppi[c]	Rv3582c	Rv3582c	Polyprenyl Metabolism	0	0	1000	0
METAT	methionine adenosyltransferase	atp[c] + h2o[c] + met-L[c] -> amet[c] + pi[c] + ppi[c]	Rv1392	Rv1392	Methionine Metabolism	0	0	1000	0
METOX1s	methionine oxidation spontaneous	h2o2[c] + met-L[c] -> h2o[c] + metsox-S-L[c]			Methionine Metabolism	0	0	1000	0
METOX2s	methionine oxidation 2 spontaneous	h2o2[c] + met-L[c] -> h2o[c] + metsox-R-L[c]			Methionine Metabolism	0	0	1000	0
METS	methionine synthase	5mthf[c] + hcys-L[c] -> h[c] + met-L[c] + thf[c]	Rv2124c	Rv2124c	Methionine Metabolism	0	0	1000	0
METSOXR1	L methionine S oxide reductase	metsox-S-L[c] + trdrd[c] -> h2o[c] + met-L[c] + trdox[c]	Rv0137c	Rv0137c	Other Amino Acid Metabolism	0	0	1000	0
METSOXR2	L methionine R sulfoxide reductase	metsox-R-L[c] + trdrd[c] -> h2o[c] + met-L[c] + trdox[c]	Rv2674	Rv2674	Other Amino Acid Metabolism	0	0	1000	0
METabc	L methionine transport via ABC system	atp[c] + h2o[c] + met-L[e] -> adp[c] + h[c] + met-L[c] + pi[c]			Transport	0	0	1000	0
MGt5	magnesium transport inout via permease no H	mg2[c] <=> mg2[e]	Rv1239c	Rv1239c	Transport	1	-1000	1000	0
MHPGLUT	5 methyltetrahydropteroyltriglutamate homocysteine S methyltransferase	hcys-L[c] + mhpglu[c] -> hpglu[c] + met-L[c]	Rv1133c	Rv1133c	Methionine Metabolism	0	0	1000	0
MI1PP	myo inositol 1 phosphatase	h2o[c] + mi1p-D[c] -> inost[c] + pi[c]	( Rv2701c or Rv1604 )	Rv1604 Rv2701c	Fatty Acid Metabolism	0	0	1000	0
MI1PS	myo Inositol 1 phosphate synthase	g6p[c] -> mi1p-D[c]	Rv0046c	Rv0046c	Peptidoglycan Metabolism	0	0	1000	0
MI3PP	myo inositol 3 phosphatase	h2o[c] + mi3p-D[c] -> inost[c] + pi[c]	Rv1604	Rv1604	Peptidoglycan Metabolism	0	0	1000	0
MI4PP	myo inositol 4 phosphatase	h2o[c] + mi4p-D[c] -> inost[c] + pi[c]	Rv1604	Rv1604	Peptidoglycan Metabolism	0	0	1000	0
MMCD	Methylmalonyl CoA decarboxylase	h[c] + mmcoa-S[c] -> co2[c] + ppcoa[c]			Fatty Acid Metabolism	0	0	1000	0
MME	methylmalonyl CoA epimerase	mmcoa-R[c] <=> mmcoa-S[c]	Rv0855	Rv0855	Fatty Acid Metabolism	1	-1000	1000	0
MMM2r	Methylmalonyl CoA mutase	succoa[c] <=> mmcoa-R[c]	( Rv1492 and Rv1493 )	Rv1492 Rv1493	Fatty Acid Metabolism	1	0	1000	0
MMSAD1	methylmalonate semialdehyde dehydrogenase	2mop[c] + coa[c] + nad[c] -> co2[c] + nadh[c] + ppcoa[c]	Rv0753c	Rv0753c	Sugar Metabolism	0	0	1000	0
MMSAD2	methylmalonate semialdehyde dehydrogenase propanol	coa[c] + nad[c] + ppal[c] -> h[c] + nadh[c] + ppcoa[c]	Rv0753c	Rv0753c	Sugar Metabolism	0	0	1000	0
MMSAD3	methylmalonate semialdehyde dehydrogenase malonic semialdehyde	coa[c] + msa[c] + nad[c] -> accoa[c] + co2[c] + nadh[c]	Rv0753c	Rv0753c	Sugar Metabolism	0	0	1000	0
MN6PP	mannose 6 phosphate phosphatase	h2o[c] + man6p[c] -> man[c] + pi[c]	Rv1692	Rv1692	Sugar Metabolism	0	0	1000	0
MNDNS1	menadione synthase	dhna[c] + 3 h[c] + 2 nadph[c] -> 2 h2o[c] + mndn[c] + 2 nadp[c]			Ubiquinone Metabolism	0	0	1000	0
MNDNS2	menadione synthase	dhna[c] + 3 h[c] + 2 nadh[c] -> 2 h2o[c] + mndn[c] + 2 nad[c]			Ubiquinone Metabolism	0	0	1000	0
MOHMT	3 methyl 2 oxobutanoate hydroxymethyltransferase	3mob[c] + h2o[c] + mlthf[c] -> 2dhp[c] + thf[c]	Rv2225	Rv2225	Pantothenate and CoA Metabolism	0	0	1000	0
MOTH	maltooligosyltrehalose trehalohydrolase	h2o[c] + motre[c] -> maltpt[c] + tre[c]	Rv1562c	Rv1562c	Sugar Metabolism	0	0	1000	0
MOTS	maltooligosyltrehalose synthase	malthp[c] -> motre[c]	Rv1563c	Rv1563c	Sugar Metabolism	0	0	1000	0
MPML	Mg protoporphyrin IX magnesium lyase	atp[c] + h2o[c] + mg2[c] + ppp9[c] <=> adp[c] + 3 h[c] + mppp9[c] + pi[c]	Rv0958	Rv0958	Cofactor Metabolism	1	-1000	1000	0
MSHAMID	conjugated glutathione amidase Mtb	bmnmsh[c] + h2o[c] -> acysbmn[c] + igam[c]	Rv1082	Rv1082	Redox Metabolism	0	0	1000	0
MSHOXH	mshfaldox hydrolysis Mtb	h2o[c] + mshfaldox[c] -> for[c] + h[c] + msh[c]			Redox Metabolism	0	0	1000	0
MSHS	mycothiol synthase	accoa[c] + cigam[c] -> coa[c] + msh[c]	Rv0819	Rv0819	Redox Metabolism	0	0	1000	0
MTAN	methylthioadenosine nucleosidase	5mta[c] + h2o[c] -> 5mtr[c] + ade[c]	Rv0091	Rv0091	Methionine Metabolism	0	0	1000	0
MTHFC	methenyltetrahydrofolate cyclohydrolase	h2o[c] + methf[c] <=> 10fthf[c] + h[c]	Rv3356c	Rv3356c	Folate Metabolism	1	-1000	1000	0
MTHFD	methylenetetrahydrofolate dehydrogenase NADP	mlthf[c] + nadp[c] <=> methf[c] + nadph[c]	Rv3356c	Rv3356c	Folate Metabolism	1	-1000	1000	0
MTHFD2	methylenetetrahydrofolate dehydrogenase NAD	mlthf[c] + nad[c] <=> methf[c] + nadh[c]	Rv3356c	Rv3356c	Cofactor Metabolism	1	-1000	1000	0
MTHFR2	5 10 methylenetetrahydrofolate reductase NADH	2 h[c] + mlthf[c] + nadh[c] -> 5mthf[c] + nad[c]			Folate Metabolism	0	0	1000	0
MTI	maltose trehalose isomerase	tre[c] <=> malt[c]	Rv0126	Rv0126	Sugar Metabolism	1	-1000	1000	0
MYC1CYC1	Mycolic Acid Cyclopropanation	amet[c] + meroacidACP[c] -> ahcys[c] + h[c] + meroacidcyc1ACP[c]	Rv0470c	Rv0470c	Fatty Acid Metabolism	0	0	1000	0
MYC1CYC2	Mycolic Acid Cyclopropanation	amet[c] + mmeroacidACP[c] -> ahcys[c] + h[c] + mmeroacidcyc1ACP[c]	Rv0470c	Rv0470c	Fatty Acid Metabolism	0	0	1000	0
MYC1CYC3	Mycolic Acid Cyclopropanation	amet[c] + kmeroacidACP[c] -> ahcys[c] + h[c] + kmeroacidcyc1ACP[c]	Rv0470c	Rv0470c	Fatty Acid Metabolism	0	0	1000	0
MYC1CYC4	Mycolic Acid Cyclopropanation	amet[c] + mmmeroacidACP[c] -> ahcys[c] + h[c] + mmmeroacidcyc1ACP[c]	( Rv0503c or Rv0644c )	Rv0503c Rv0644c	Fatty Acid Metabolism	0	0	1000	0
MYC1CYC5	Mycolic Acid Cyclopropanation	amet[c] + mkmeroacidACP[c] -> ahcys[c] + h[c] + mkmeroacidcyc1ACP[c]	( Rv0644c or Rv0503c )	Rv0503c Rv0644c	Fatty Acid Metabolism	0	0	1000	0
MYC1M1	Mycolic Acid Methyl Hydroxyl Addition	amet[c] + h2o[c] + mmeroacidACP[c] -> ahcys[c] + h[c] + mmmeroacidACP[c]	( Rv0644c or Rv0642c or Rv0645c or Rv0503c )	Rv0503c Rv0642c Rv0644c Rv0645c	Fatty Acid Metabolism	0	0	1000	0
MYC1M2	Mycolic Acid Methyl Hydroxyl Addition	amet[c] + h2o[c] + kmeroacidACP[c] -> ahcys[c] + h[c] + mkmeroacidACP[c]	( Rv0644c or Rv0642c or Rv0503c or Rv0645c )	Rv0503c Rv0642c Rv0644c Rv0645c	Fatty Acid Metabolism	0	0	1000	0
MYC2CYC1	Mycolic Acid Cyclopropanation	amet[c] + meroacidcyc1ACP[c] -> ahcys[c] + h[c] + meroacidcyc2ACP[c]	Rv0644c	Rv0644c	Fatty Acid Metabolism	0	0	1000	0
MYC2CYC2	Mycolic Acid Cyclopropanation	amet[c] + mmeroacidcyc1ACP[c] -> ahcys[c] + h[c] + mmeroacidcyc2ACP[c]	Rv0644c	Rv0644c	Fatty Acid Metabolism	0	0	1000	0
MYC2CYC3	Mycolic Acid Cyclopropanation	amet[c] + kmeroacidcyc1ACP[c] -> ahcys[c] + h[c] + kmeroacidcyc2ACP[c]	Rv0644c	Rv0644c	Fatty Acid Metabolism	0	0	1000	0
MYCFLUX1	mycolic acid conglomeration flux	mycolate[c] -> rmyc[c]			Fatty Acid Metabolism	0	0	1000	0
MYCFLUX2	mycolic acid conglomeration flux	mmycolate[c] -> rmyc[c]			Fatty Acid Metabolism	0	0	1000	0
MYCFLUX3	mycolic acid conglomeration flux	kmycolate[c] -> rmyc[c]			Fatty Acid Metabolism	0	0	1000	0
MYCFLUX4	mycolic acid conglomeration flux	mmmycolate[c] -> rmyc[c]			Fatty Acid Metabolism	0	0	1000	0
MYCFLUX5	mycolic acid conglomeration flux	mkmycolate[c] -> rmyc[c]			Fatty Acid Metabolism	0	0	1000	0
MYCON1	Mycolic Acid Condensation	chexccoa[c] + 2 h2o[c] + meroacidcyc2AMP[c] -> amp[c] + co2[c] + coa[c] + 2 h[c] + mycolate[c]	Rv3800c	Rv3800c	Fatty Acid Metabolism	0	0	1000	0
MYCON2	Mycolic Acid Condensation	chexccoa[c] + 2 h2o[c] + mmeroacidcyc2AMP[c] -> amp[c] + co2[c] + coa[c] + 2 h[c] + mmycolate[c]	Rv3800c	Rv3800c	Fatty Acid Metabolism	0	0	1000	0
MYCON3	Mycolic Acid Condensation	chexccoa[c] + 2 h2o[c] + kmeroacidcyc2AMP[c] -> amp[c] + co2[c] + coa[c] + 2 h[c] + kmycolate[c]	Rv3800c	Rv3800c	Fatty Acid Metabolism	0	0	1000	0
MYCON4	Mycolic Acid Condensation	chexccoa[c] + 2 h2o[c] + mmmeroacidcyc1AMP[c] -> amp[c] + co2[c] + coa[c] + 2 h[c] + mmmycolate[c]	Rv3800c	Rv3800c	Fatty Acid Metabolism	0	0	1000	0
MYCON5	Mycolic Acid Condensation	chexccoa[c] + 2 h2o[c] + mkmeroacidcyc1AMP[c] -> amp[c] + co2[c] + coa[c] + 2 h[c] + mkmycolate[c]	Rv3800c	Rv3800c	Fatty Acid Metabolism	0	0	1000	0
MYCSacp50	mycolic acid synthase C50	33 h[c] + hexc[c] + 12 malACP[c] + 24 nadph[c] -> 11 ACP[c] + 12 co2[c] + 13 h2o[c] + meroacidACP[c] + 24 nadp[c]	( ( Rv1483 and Rv2245 and Rv2246 ) or ( Rv0098 and Rv2245 and Rv2246 ) )	Rv0098 Rv1483 Rv2245 Rv2246	Fatty Acid Metabolism	0	0	1000	0
MYCSacp56	mycolic acid synthase C56	42 h[c] + hexc[c] + 15 malACP[c] + 30 nadph[c] -> 14 ACP[c] + 15 co2[c] + 16 h2o[c] + mmeroacidACP[c] + 30 nadp[c]	( ( Rv1483 and Rv2245 and Rv2246 ) or ( Rv0098 and Rv2245 and Rv2246 ) )	Rv0098 Rv1483 Rv2245 Rv2246	Fatty Acid Metabolism	0	0	1000	0
MYCSacp58	mycolic acid synthase C58	47 h[c] + hexc[c] + 16 malACP[c] + 30 nadph[c] -> 15 ACP[c] + 16 co2[c] + 17 h2o[c] + kmeroacidACP[c] + 30 nadp[c]	( ( Rv1483 and Rv2245 and Rv2246 ) or ( Rv0098 and Rv2245 and Rv2246 ) )	Rv0098 Rv1483 Rv2245 Rv2246	Fatty Acid Metabolism	0	0	1000	0
MYCTR	mycothiol reductase nadp dependent	2 msh[c] + nadp[c] <=> h[c] + mssg[c] + nadph[c]	Rv2855	Rv2855	Redox Metabolism	1	-1000	1000	0
MYCTR2	mycothiol reductase glutathione exchange	gthox[c] + 2 msh[c] <=> 2 gthrd[c] + mssg[c]	Rv2855	Rv2855	Redox Metabolism	1	-1000	1000	0
NADH10	NADH dehydrogenase menaquinone 8 0 protons	h[c] + mqn8[c] + nadh[c] -> mql8[c] + nad[c]	( Rv0082 and Rv3145 and Rv3146 and Rv3147 and Rv3148 and Rv3149 and Rv3150 and Rv3152 and Rv3153 and Rv3154 and Rv3155 and Rv3156 and Rv3157 and Rv3158 )	Rv0082 Rv3145 Rv3146 Rv3147 Rv3148 Rv3149 Rv3150 Rv3152 Rv3153 Rv3154 Rv3155 Rv3156 Rv3157 Rv3158	Ubiquinone Metabolism	0	0	1000	0
NADH2r	NADH dehydrogenase	h[c] + nadh[c] + q[c] <=> nad[c] + qh2[c]	( Rv0082 and Rv3145 and Rv3146 and Rv3147 and Rv3148 and Rv3149 and Rv3150 and Rv3152 and Rv3153 and Rv3154 and Rv3155 and Rv3156 and Rv3157 and Rv3158 )	Rv0082 Rv3145 Rv3146 Rv3147 Rv3148 Rv3149 Rv3150 Rv3152 Rv3153 Rv3154 Rv3155 Rv3156 Rv3157 Rv3158	Redox Metabolism	1	-1000	1000	0
NADH5	NADH dehydrogenase ubiquinone 8	h[c] + nadh[c] + q8[c] -> nad[c] + q8h2[c]	( Rv0082 and Rv3145 and Rv3146 and Rv3147 and Rv3148 and Rv3149 and Rv3150 and Rv3152 and Rv3153 and Rv3154 and Rv3155 and Rv3156 and Rv3157 and Rv3158 )	Rv0082 Rv3145 Rv3146 Rv3147 Rv3148 Rv3149 Rv3150 Rv3152 Rv3153 Rv3154 Rv3155 Rv3156 Rv3157 Rv3158	Redox Metabolism	0	0	1000	0
NADH9	NADH dehydrogenase demethylmenaquinone 8 0 protons	2dmmq8[c] + h[c] + nadh[c] -> 2dmmql8[c] + nad[c]	( Rv0082 and Rv3145 and Rv3146 and Rv3147 and Rv3148 and Rv3149 and Rv3150 and Rv3152 and Rv3153 and Rv3154 and Rv3155 and Rv3156 and Rv3157 and Rv3158 )	Rv0082 Rv3145 Rv3146 Rv3147 Rv3148 Rv3149 Rv3150 Rv3152 Rv3153 Rv3154 Rv3155 Rv3156 Rv3157 Rv3158	Ubiquinone Metabolism	0	0	1000	0
NADK	NAD kinase	atp[c] + nad[c] -> adp[c] + h[c] + nadp[c]	Rv1695	Rv1695	Pantothenate and CoA Metabolism	0	0	1000	0
NADS2	NAD synthase glutamine hydrolysing	atp[c] + dnad[c] + gln-L[c] + h2o[c] -> amp[c] + glu-L[c] + h[c] + nad[c] + ppi[c]	Rv2438c	Rv2438c	Glutamate Metabolism	0	0	1000	0
NADTRHD	NAD transhydrogenase	nad[c] + nadph[c] -> nadh[c] + nadp[c]	( Rv0155 and Rv0156 and Rv0157 )	Rv0155 Rv0156 Rv0157	Pantothenate and CoA Metabolism	0	0	1000	0
NAKtr	potassium sodium antiporter	k[c] + na1[e] <=> k[e] + na1[c]	Rv3236c	Rv3236c	Transport	1	-1000	1000	0
NAPRTr	NAPRTase rev	h[c] + nac[c] + prpp[c] <=> nicrnt[c] + ppi[c]	Rv0573c	Rv0573c	Pantothenate and CoA Metabolism	1	-1000	1000	0
NARK	nark	no2[c] <=> no2[e]	( Rv0261c or Rv0267 or ( Rv1737c and Rv2329c ) )	Rv0261c Rv0267 Rv1737c Rv2329c	Transport	1	-1000	1000	0
NAt3_1	sodium proton antiporter HNA is 11	h[e] + na1[c] <=> h[c] + na1[e]	Rv2287	Rv2287	Transport	1	-1000	1000	0
NDPK1	nucleoside diphosphate kinase ATPGDP	atp[c] + gdp[c] <=> adp[c] + gtp[c]	Rv2445c	Rv2445c	Pyrimidine Metabolism	1	-1000	1000	0
NDPK2	nucleoside diphosphate kinase ATPUDP	atp[c] + udp[c] <=> adp[c] + utp[c]	Rv2445c	Rv2445c	Pyrimidine Metabolism	1	-1000	1000	0
NDPK3	nucleoside diphosphate kinase ATPCDP	atp[c] + cdp[c] <=> adp[c] + ctp[c]	Rv2445c	Rv2445c	Pyrimidine Metabolism	1	-1000	1000	0
NDPK4	nucleoside diphosphate kinase ATPdTDP	atp[c] + dtdp[c] <=> adp[c] + dttp[c]	Rv2445c	Rv2445c	Pyrimidine Metabolism	1	-1000	1000	0
NDPK5	nucleoside diphosphate kinase ATPdGDP	atp[c] + dgdp[c] <=> adp[c] + dgtp[c]	Rv2445c	Rv2445c	Pyrimidine Metabolism	1	-1000	1000	0
NDPK6	nucleoside diphosphate kinase ATPdUDP	atp[c] + dudp[c] <=> adp[c] + dutp[c]	Rv2445c	Rv2445c	Pyrimidine Metabolism	1	-1000	1000	0
NDPK7	nucleoside diphosphate kinase ATPdCDP	atp[c] + dcdp[c] <=> adp[c] + dctp[c]	Rv2445c	Rv2445c	Pyrimidine Metabolism	1	-1000	1000	0
NDPK8	nucleoside diphosphate kinase ATPdADP	atp[c] + dadp[c] <=> adp[c] + datp[c]	Rv2445c	Rv2445c	Pyrimidine Metabolism	1	-1000	1000	0
NDPK9	nucleoside diphosphate kinase ATPIDP	atp[c] + idp[c] <=> adp[c] + itp[c]	Rv2445c	Rv2445c	Pyrimidine Metabolism	1	-1000	1000	0
NH4OHDs	NH4OH dissociation	h[c] + nh4oh[c] <=> h2o[c] + nh4[c]			Other Amino Acid Metabolism	1	-1000	1000	0
NH4t	ammonia reversible transport	nh4[e] <=> nh4[c]	Rv2920c	Rv2920c	Transport	1	-1000	1000	0
NNAM	nicotinamidase	h2o[c] + ncam[c] -> nac[c] + nh4[c]	Rv2043c	Rv2043c	Pantothenate and CoA Metabolism	0	0	1000	0
NNAT	nicotinate nucleotide adenylyltransferase	atp[c] + h[c] + nicrnt[c] -> dnad[c] + ppi[c]	Rv2421c	Rv2421c	Pantothenate and CoA Metabolism	0	0	1000	0
NNDMBRT	Nicotinate nucleotide dimethylbenzimidazole phosphoribosyltransferase	dmbzid[c] + nicrnt[c] -> 5prdmbz[c] + h[c] + nac[c]	Rv2207	Rv2207	Riboflavin Metabolism	0	0	1000	0
NNDPR	nicotinate nucleotide diphosphorylase carboxylating	2 h[c] + prpp[c] + quln[c] -> co2[c] + nicrnt[c] + ppi[c]	Rv1596	Rv1596	Pantothenate and CoA Metabolism	0	0	1000	0
NO	peroxynitrite formation spontanous	no[c] + o2s[c] -> no3[c]			Redox Metabolism	0	0	1000	0
NO3R1	Nitrate reductase Ubiquinol 8	2 h[c] + no3[c] + q8h2[c] -> h2o[c] + 2 h[e] + no2[c] + q8[c]	( Rv1161 and Rv1162 and Rv1163 and Rv1164 )	Rv1161 Rv1162 Rv1163 Rv1164	Cofactor Metabolism	0	0	1000	0
NO3R2	Nitrate reductase Menaquinol 8	2 h[c] + mql8[c] + no3[c] -> h2o[c] + 2 h[e] + mqn8[c] + no2[c]	( Rv1161 and Rv1162 and Rv1163 and Rv1164 )	Rv1161 Rv1162 Rv1163 Rv1164	Cofactor Metabolism	0	0	1000	0
NO3t7	nitrate transport in via nitrite antiport	no2[c] + no3[e] -> no2[e] + no3[c]	( Rv1737c and Rv1737c )	Rv1737c	Transport	0	0	1000	0
NOt	NO transport diffusion	no[e] <=> no[c]			Transport	1	-1000	1000	0
NPHS	naphthoate synthase	sbzcoa[c] -> coa[c] + dhna[c]	Rv0548c	Rv0548c	Ubiquinone Metabolism	0	0	1000	0
NTD1	5 nucleotidase dUMP	dump[c] + h2o[c] -> duri[c] + pi[c]			Pyrimidine Metabolism	0	0	1000	0
NTD10	5 nucleotidase XMP	h2o[c] + xmp[c] -> pi[c] + xtsn[c]			Nucleotide Sugar Metabolism	0	0	1000	0
NTD11	5 nucleotidase IMP	h2o[c] + imp[c] -> ins[c] + pi[c]			Nucleotide Sugar Metabolism	0	0	1000	0
NTD2	5 nucleotidase UMP	h2o[c] + ump[c] -> pi[c] + uri[c]			Pyrimidine Metabolism	0	0	1000	0
NTD3	5 nucleotidase dCMP	dcmp[c] + h2o[c] -> dcyt[c] + pi[c]			Nucleotide Sugar Metabolism	0	0	1000	0
NTD4	5 nucleotidase CMP	cmp[c] + h2o[c] -> cytd[c] + pi[c]			Pyrimidine Metabolism	0	0	1000	0
NTD5	5 nucleotidase dTMP	dtmp[c] + h2o[c] -> pi[c] + thymd[c]			Nucleotide Sugar Metabolism	0	0	1000	0
NTD6	5 nucleotidase dAMP	damp[c] + h2o[c] -> dad-2[c] + pi[c]			Nucleotide Sugar Metabolism	0	0	1000	0
NTD7	5 nucleotidase AMP	amp[c] + h2o[c] -> adn[c] + pi[c]			Nucleotide Sugar Metabolism	0	0	1000	0
NTD8	5 nucleotidase dGMP	dgmp[c] + h2o[c] -> dgsn[c] + pi[c]			Nucleotide Sugar Metabolism	0	0	1000	0
NTD9	5 nucleotidase GMP	gmp[c] + h2o[c] -> gsn[c] + pi[c]			Nucleotide Sugar Metabolism	0	0	1000	0
NTPP2	Nucleoside triphosphate pyrophosphorylase gtp	gtp[c] + h2o[c] -> gmp[c] + h[c] + ppi[c]			Nucleotide Sugar Metabolism	0	0	1000	0
NTPP3	Nucleoside triphosphate pyrophosphorylase dctp	dctp[c] + h2o[c] -> dcmp[c] + h[c] + ppi[c]			Nucleotide Sugar Metabolism	0	0	1000	0
NTPP4	Nucleoside triphosphate pyrophosphorylase ctp	ctp[c] + h2o[c] -> cmp[c] + h[c] + ppi[c]			Pyrimidine Metabolism	0	0	1000	0
NTPP5	Nucleoside triphosphate pyrophosphorylase datp	datp[c] + h2o[c] -> damp[c] + h[c] + ppi[c]			Nucleotide Sugar Metabolism	0	0	1000	0
NTPP7	Nucleoside triphosphate pyrophosphorylase dttp	dttp[c] + h2o[c] -> dtmp[c] + h[c] + ppi[c]			Nucleotide Sugar Metabolism	0	0	1000	0
NTPP8	Nucleoside triphosphate pyrophosphorylase utp	h2o[c] + utp[c] -> h[c] + ppi[c] + ump[c]			Nucleotide Sugar Metabolism	0	0	1000	0
NTPTP1	Nucleoside triphosphate tripolyhydrolase	dgtp[c] + h2o[c] -> dgsn[c] + pppi[c]	Rv2344c	Rv2344c	Purine Metabolism	0	0	1000	0
NTPTP2	Nucleoside triphosphate tripolyhydrolase	gtp[c] + h2o[c] -> gsn[c] + pppi[c]	Rv2344c	Rv2344c	Purine Metabolism	0	0	1000	0
NTRIR2x	nitrite Reductase NADH	5 h[c] + 3 nadh[c] + no2[c] -> 2 h2o[c] + 3 nad[c] + nh4[c]	( Rv0252 and Rv0253 and Rv2391 )	Rv0252 Rv0253 Rv2391	Cofactor Metabolism	0	0	1000	0
NTRIRx	nitrite reductase NADH	4 h[c] + 3 nadh[c] + no2[c] -> h2o[c] + 3 nad[c] + nh4oh[c]	( Rv0252 and Rv0253 and Rv2391 )	Rv0252 Rv0253 Rv2391	Cofactor Metabolism	0	0	1000	0
NTRIRy	nitrite reductase NADPH	4 h[c] + 3 nadph[c] + no2[c] -> h2o[c] + 3 nadp[c] + nh4oh[c]	( Rv0252 and Rv0253 and Rv2391 )	Rv0252 Rv0253 Rv2391	Cofactor Metabolism	0	0	1000	0
O16RHAT	rhamnosyltransferase LPS O16 antigen biosynthesis	dtdprmn[c] + unaga[c] -> dtdp[c] + h[c] + ragund[c]	Rv3265c	Rv3265c	Membrane Metabolism	0	0	1000	0
O2t	o2 transport diffusion	o2[e] <=> o2[c]			Transport	1	-1000	1000	0
OCBT	ornithine carbamoyltransferase	cbp[c] + orn[c] <=> citr-L[c] + h[c] + pi[c]	Rv1656	Rv1656	Arginine and Proline Metabolism	1	-1000	1000	0
OCDCAt2	Octadecanoate transport via proton symport	h[e] + ocdca[e] -> h[c] + ocdca[c]			Transport	0	0	1000	0
OCOAT1r	3 oxoacid CoA transferase	acac[c] + succoa[c] <=> aacoa[c] + succ[c]	( Rv2503c and Rv2504c )	Rv2503c Rv2504c	Fatty Acid Metabolism	1	-1000	1000	0
OCTDPS	Octaprenyl pyrophosphate synthase	frdp[c] + 5 ipdp[c] -> octdp[c] + 5 ppi[c]			Cofactor Metabolism	0	0	1000	0
OHPBAT	O Phospho 4 hydroxy L threonine2 oxoglutarate aminotransferase	glu-L[c] + ohpb[c] <=> akg[c] + phthr[c]	Rv0884c	Rv0884c	Glycine Serine and Threonine Metabolism	1	-1000	1000	0
OMCDC	2 Oxo 4 methyl 3 carboxypentanoate decarboxylation	3c4mop[c] + h[c] -> 4mop[c] + co2[c]			Valine Leucine and Isoleucine Metabolism	0	0	1000	0
OMPDC	orotidine 5 phosphate decarboxylase	h[c] + orot5p[c] -> co2[c] + ump[c]	Rv1385	Rv1385	Pyrimidine Metabolism	0	0	1000	0
OPAH	5 Oxoproline amidohydrolase ATP hydrolysing	5oxpro[c] + atp[c] + 2 h2o[c] <=> adp[c] + glu-L[c] + h[c] + pi[c]	Rv0266c	Rv0266c	Glutamate Metabolism	1	-1000	1000	0
ORNTA	ornithine transaminase	akg[c] + orn[c] -> glu5sa[c] + glu-L[c]	( Rv2321c and Rv2322c )	Rv2321c Rv2322c	Arginine and Proline Metabolism	0	0	1000	0
ORNTAC	ornithine transacetylase	acorn[c] + glu-L[c] <=> acglu[c] + orn[c]	Rv1653	Rv1653	Urea Cycle	1	-1000	1000	0
ORNt	ornithine transport via diffusion extracellular to periplasm	orn[e] <=> orn[c]	Rv2320c	Rv2320c	Transport	1	-1000	1000	0
ORPT	orotate phosphoribosyltransferase	orot5p[c] + ppi[c] <=> orot[c] + prpp[c]	Rv0382c	Rv0382c	Pyrimidine Metabolism	1	-1000	1000	0
OXACOAL	oxalate coa ligase	atp[c] + coa[c] + oxa[c] <=> amp[c] + oxalcoa[c] + ppi[c]			Glyoxylate Metabolism	1	-1000	1000	0
OXCDC	Oxalyl CoA decarboxylase	h[c] + oxalcoa[c] -> co2[c] + forcoa[c]	Rv0118c	Rv0118c	Glyoxylate Metabolism	0	0	1000	0
OXGDC	2 oxoglutarate decarboxylase	akg[c] + h[c] -> co2[c] + sucsal[c]	Rv1248c	Rv1248c	Citric Acid Cycle	0	0	1000	0
OXGDC2	2 oxoglutarate decarboxylase	akg[c] + h[c] + thmpp[c] -> co2[c] + ssaltpp[c]	Rv0555	Rv0555	Ubiquinone Metabolism	0	0	1000	0
P5CD	1 pyrroline 5 carboxylate dehydrogenase	1pyr5c[c] + 2 h2o[c] + nad[c] -> glu-L[c] + h[c] + nadh[c]	( Rv1187 or Rv1187 or Rv1187 or Rv1187 )	Rv1187	Glutamate Metabolism	0	0	1000	0
P5CR	pyrroline 5 carboxylate reductase	1pyr5c[c] + 2 h[c] + nadph[c] -> nadp[c] + pro-L[c]	Rv0500	Rv0500	Arginine and Proline Metabolism	0	0	1000	0
P5CRx	pyrroline 5 carboxylate reductase	1pyr5c[c] + 2 h[c] + nadh[c] -> nad[c] + pro-L[c]	Rv0500	Rv0500	Arginine and Proline Metabolism	0	0	1000	0
PACt2r	phenylacetate transport in via proton symporter	h[e] + pac[e] <=> h[c] + pac[c]			Transport	1	-1000	1000	0
PANTS	pantothenate synthase	ala-B[c] + atp[c] + pant-R[c] -> amp[c] + h[c] + pnto-R[c] + ppi[c]	Rv3602c	Rv3602c	Pantothenate and CoA Metabolism	0	0	1000	0
PAPA160	Phosphatidate phosphatase n C160	h2o[c] + pa160[c] -> 12dgr160[c] + pi[c]	Rv1755c	Rv1755c	Fatty Acid Metabolism	0	0	1000	0
PAPPT1	phospho N acetylmuramoyl pentapeptide transferase alpha glutamate	uAgla[c] + udcpp[c] -> uaAgla[c] + ump[c]	Rv2156c	Rv2156c	Peptidoglycan Metabolism	0	0	1000	0
PAPPT2	phospho N acetylmuramoyl pentapeptide transferase gamma glutamate	uGgla[c] + udcpp[c] -> uaGgla[c] + ump[c]	Rv2156c	Rv2156c	Peptidoglycan Metabolism	0	0	1000	0
PAPPT3	phospho N acetylmuramoyl pentapeptide transferase meso 2 6 diaminopimelate	udcpp[c] + ugmda[c] -> uagmda[c] + ump[c]	Rv2156c	Rv2156c	Peptidoglycan Metabolism	0	0	1000	0
PAPR	Phosphoadenosine phosphosulfate reductase	paps[c] + trdrd[c] <=> 2 h[c] + pap[c] + so3[c] + trdox[c]	Rv2392	Rv2392	Other Amino Acid Metabolism	1	-1000	1000	0
PATS	penta acyl trehalose synthesis	5 h[c] + ocdca[c] + 4 tmlgnc[c] + tre[c] -> 5 h2o[c] + pat[c]			Membrane Metabolism	0	0	1000	0
PC	pyruvate carboxylase	atp[c] + hco3[c] + pyr[c] -> adp[c] + h[c] + oaa[c] + pi[c]	( Rv2697c or Rv2967c )	Rv2697c Rv2967c	Citric Acid Cycle	0	0	1000	0
PC11M	precorrin 4 C11 methyltransferase	amet[c] + pre4[c] -> ahcys[c] + h[c] + pre5[c]	Rv2071c	Rv2071c	Cofactor Metabolism	0	0	1000	0
PC17M	precorrin 3B C17 methyltransferase	amet[c] + pre3b[c] -> ahcys[c] + 3 h[c] + pre4[c]	Rv2066	Rv2066	Cofactor Metabolism	0	0	1000	0
PC20M	precorrin 2 C20 methyltransferase	amet[c] + dscl[c] -> ahcys[c] + h[c] + pre3a[c]	Rv2066	Rv2066	Cofactor Metabolism	0	0	1000	0
PC6AR	precorrin 6A reductase	h[c] + nadph[c] + pre6a[c] -> nadp[c] + pre6b[c]	Rv2070c	Rv2070c	Cofactor Metabolism	0	0	1000	0
PC6YM	precorrin 6Y C5 15 methyltransferase decarboxylating	2 amet[c] + pre6b[c] -> 2 ahcys[c] + co2[c] + 2 h[c] + pre8[c]	Rv2072c	Rv2072c	Cofactor Metabolism	0	0	1000	0
PC8XM	precorrin 8X methylmutase	h[c] + pre8[c] -> hgbyr[c]	Rv2065	Rv2065	Cofactor Metabolism	0	0	1000	0
PDE1	3 5 cyclic nucleotide phosphodiesterase	camp[c] + h2o[c] -> amp[c] + h[c]	Rv0805	Rv0805	Purine Metabolism	0	0	1000	0
PDE4	3 5 cyclic nucleotide phosphodiesterase	35cgmp[c] + h2o[c] -> gmp[c] + h[c]	Rv0805	Rv0805	Purine Metabolism	0	0	1000	0
PDH	pyruvate dehydrogenase	coa[c] + nad[c] + pyr[c] -> accoa[c] + co2[c] + nadh[c]	( Rv2241 and ( Rv0462 or Rv0843 ) and Rv2215 )	Rv0462 Rv0843 Rv2215 Rv2241	Glycolysis	0	0	1000	0
PDHa	pyruvate dehydrogenase lipoamide	h[c] + lpam[c] + pyr[c] -> adhlam[c] + co2[c]	( ( Rv0462 or Rv0843 ) or ( Rv2496c and Rv2497c ) )	Rv0462 Rv0843 Rv2496c Rv2497c	Glycolysis	0	0	1000	0
PDHbr	pyruvate dehydrogenase dihydrolipoamide reversible	adhlam[c] + coa[c] <=> accoa[c] + dhlam[c]	Rv2495c	Rv2495c	Glycolysis	1	-1000	1000	0
PDHc	pyruvate dehydrogenase dihydrolipoamide dehydrogenase	dhlam[c] + nad[c] -> h[c] + lpam[c] + nadh[c]	( Rv0462 or Rv0843 )	Rv0462 Rv0843	Citric Acid Cycle	0	0	1000	0
PDHcr	Pyruvate dehydrogenase dihydrolipoamide dehydrogenase reversible	dhlam[c] + nad[c] <=> h[c] + lpam[c] + nadh[c]	( Rv0794c and Rv3303c )	Rv0794c Rv3303c	Glycolysis	1	-1000	1000	0
PDIMAS	PDIM A synthesis Mycobacterium Tuberculosis	2 h[c] + phthiocerol[c] + 2 tamocta[c] -> 2 h2o[c] + pdima[c]	Rv2941	Rv2941	Membrane Metabolism	0	0	1000	0
PDIMAT	pdima translocase	pdima[c] -> pdima[e]	Rv2945c	Rv2945c	Transport	0	0	1000	0
PDX5PO	pyridoxine 5 phosphate oxidase	o2[c] + pdx5p[c] <=> h2o2[c] + pydx5p[c]	Rv2607	Rv2607	Pantothenate and CoA Metabolism	1	-1000	1000	0
PEAMNO	Phenethylamine oxidase	h2o[c] + o2[c] + peamn[c] -> h2o2[c] + nh4[c] + pacald[c]			Phenylalanine Tyrosine Tryptophan Metabolism	0	0	1000	0
PEPCK_re	phosphoenolpyruvate carboxykinase GTP	gtp[c] + oaa[c] <=> co2[c] + gdp[c] + pep[c]	Rv0211	Rv0211	Citric Acid Cycle	1	-1000	1000	0
PERD	Erythronate 4 phosphate 4per dehydrogenase	4per[c] + nad[c] <=> h[c] + nadh[c] + ohpb[c]			Cofactor Metabolism	1	-1000	1000	0
PFK	phosphofructokinase	atp[c] + f6p[c] -> adp[c] + fdp[c] + h[c]	( Rv2029c and Rv3010c )	Rv2029c Rv3010c	Glycolysis	0	0	1000	0
PFL	pyruvate formate lyase	coa[c] + pyr[c] -> accoa[c] + for[c]			Pyruvate Metabolism	0	0	1000	0
PGAMT	phosphoglucosamine mutase	gam1p[c] <=> gam6p[c]			Other Amino Acid Metabolism	1	-1000	1000	0
PGCD	phosphoglycerate dehydrogenase	3pg[c] + nad[c] -> 3php[c] + h[c] + nadh[c]	( Rv0728c or Rv2996c )	Rv0728c Rv2996c	Glycine Serine and Threonine Metabolism	0	0	1000	0
PGI	glucose 6 phosphate isomerase	g6p[c] <=> f6p[c]	Rv0946c	Rv0946c	Glycolysis	1	-1000	1000	0
PGK	phosphoglycerate kinase	3pg[c] + atp[c] <=> 13dpg[c] + adp[c]	Rv1437	Rv1437	Glycolysis	1	-1000	1000	0
PGL	6 phosphogluconolactonase	6pgl[c] + h2o[c] -> 6pgc[c] + h[c]	Rv1445c	Rv1445c	Pentose Phosphate Pathway	0	0	1000	0
PGLS	methoxy fucose rhamnose rhamnose phenol phthiocerol dimycocerosate synthesis	4 amet[c] + frrppdima[c] -> 4 ahcys[c] + 4 h[c] + mfrrppdima[c]			Membrane Metabolism	0	0	1000	0
PGLYCP	Phosphoglycolate phosphatase	2pglyc[c] + h2o[c] -> glyclt[c] + pi[c]	Rv2233	Rv2233	Glyoxylate Metabolism	0	0	1000	0
PGM	phosphoglycerate mutase	2pg[c] <=> 3pg[c]	Rv0489	Rv0489	Glycolysis	1	-1000	1000	0
PGMT	phosphoglucomutase	g1p[c] <=> g6p[c]	Rv3068c	Rv3068c	Glycolysis	1	-1000	1000	0
PGPP160	phosphatidylglycerol phosphate phosphatase n C160	h2o[c] + pgp160[c] -> pg160[c] + pi[c]			Membrane Metabolism	0	0	1000	0
PGPP160190	phosphatidylglycerol phosphate phosphatase C160 C190	h2o[c] + pgp160190[c] -> pg160190[c] + pi[c]			Membrane Metabolism	0	0	1000	0
PGPP190	phosphatidylglycerol phosphate phosphatase C190	h2o[c] + pgp190[c] -> pg190[c] + pi[c]			Membrane Metabolism	0	0	1000	0
PGPPT3	phospho N glycolylmuramoyl pentapeptide transferase meso 2 6 diaminopimelate	udcpp[c] + uggmda[c] -> ugggmda[c] + ump[c]	Rv2156c	Rv2156c	Peptidoglycan Metabolism	0	0	1000	0
PGSA160	Phosphatidylglycerol synthase n C160	cdpdhdecg[c] + glyc3p[c] -> cmp[c] + h[c] + pgp160[c]	( Rv1822 or Rv2746c )	Rv1822 Rv2746c	Fatty Acid Metabolism	0	0	1000	0
PGSA160190	Phosphatidylglycerol synthase C160 C190	cdpc16c19g[c] + glyc3p[c] -> cmp[c] + h[c] + pgp160190[c]	( Rv2746c or Rv1822 )	Rv1822 Rv2746c	Membrane Metabolism	0	0	1000	0
PGSA190	Phosphatidylglycerol synthase C190	cdpc19c19g[c] + glyc3p[c] -> cmp[c] + h[c] + pgp190[c]	( Rv2746c or Rv1822 )	Rv1822 Rv2746c	Membrane Metabolism	0	0	1000	0
PHDCATA	transacylase	ACP[c] + phdcacoa[c] <=> coa[c] + phdcaACP[c]			Fatty Acid Metabolism	1	-1000	1000	0
PHDCAt	phenol palmitic acid via diffusion extracellular	phdca[e] <=> phdca[c]			Transport	1	-1000	1000	0
PHETA1	phenylalanine transaminase	akg[c] + phe-L[c] <=> glu-L[c] + phpyr[c]			Other Amino Acid Metabolism	1	-1000	1000	0
PHEt2r	L phenylalanine reversible transport via proton symport	h[e] + phe-L[e] <=> h[c] + phe-L[c]			Transport	1	-1000	1000	0
PHTHCLR1	phthiocol reductase NAD	nad[c] + phthclh2[c] <=> h[c] + nadh[c] + phthcl[c]			Ubiquinone Metabolism	1	-1000	1000	0
PHTHCLR2	phthiocol reductase NAD	nadp[c] + phthclh2[c] <=> h[c] + nadph[c] + phthcl[c]			Ubiquinone Metabolism	1	-1000	1000	0
PHTHCLS	phthiocol synthesis	h[c] + mndn[c] + nadph[c] + o2[c] -> h2o[c] + nadp[c] + phthcl[c]			Ubiquinone Metabolism	0	0	1000	0
PHTHDLS	phthiodolone synthesis	h[c] + prephth[c] -> co2[c] + phthdl[c]			Membrane Metabolism	0	0	1000	0
PHTHDLS2	phenolphthiodolone synthesis	h[c] + prepphth[c] -> co2[c] + pphthdl[c]			Membrane Metabolism	0	0	1000	0
PHTHS	phthiocerol synthesis	amet[c] + nadph[c] + phthdl[c] -> ahcys[c] + nadp[c] + phthiocerol[c]			Membrane Metabolism	0	0	1000	0
PHTHS2	phenolphthiocerol synthesis	amet[c] + nadph[c] + pphthdl[c] -> ahcys[c] + nadp[c] + pphthiocerol[c]			Membrane Metabolism	0	0	1000	0
PHTO	phthiocol oxygenase	2 o2[c] + phthclh2[c] -> 2 h[c] + 2 o2s[c] + phthcl[c]			Ubiquinone Metabolism	0	0	1000	0
PHYCBOXL	L Phenylalanine carboxy lyase	h[c] + phe-L[c] -> co2[c] + peamn[c]	Rv2531c	Rv2531c	Phenylalanine Tyrosine Tryptophan Metabolism	0	0	1000	0
PIabc	phosphate transport via ABC system	atp[c] + h2o[c] + pi[e] -> adp[c] + h[c] + 2 pi[c]	( Rv0936 or Rv0820 )	Rv0820 Rv0936	Transport	0	0	1000	0
PIt	Inorganic phosphate exchange diffusion	pi[c] <=> pi[e]	( Rv0545c and Rv2281 )	Rv0545c Rv2281	Transport	1	-1000	1000	0
PLCD	phospholipase C	h2o[c] + ptd1ino160[c] -> 12dgr160[c] + h[c] + mi1p-D[c]	Rv1755c	Rv1755c	Fatty Acid Metabolism	0	0	1000	0
PLIPA1E160	Phospholipase A1 phosphatidylethanolamine n C160	h2o[c] + pe160[c] -> 2agpe160[c] + h[c] + hdca[c]			Fatty Acid Metabolism	0	0	1000	0
PLIPA1E180	Phospholipase A1 phosphatidylethanolamine n C180	h2o[c] + pe180[c] -> 2agpe180[c] + h[c] + ocdca[c]			Fatty Acid Metabolism	0	0	1000	0
PMANM	phosphomannomutase	man1p[c] <=> man6p[c]	( Rv3257c or Rv3441c or Rv3308 )	Rv3257c Rv3308 Rv3441c	Sugar Metabolism	1	-1000	1000	0
PMDPHT	pyrimidine phosphatase	5aprbu[c] + h2o[c] -> 4r5au[c] + pi[c]			Cofactor Metabolism	0	0	1000	0
PMPK	phosphomethylpyrimidine kinase	4ampm[c] + atp[c] -> 2mahmp[c] + adp[c]	Rv0422c	Rv0422c	Thiamine Metabolism	0	0	1000	0
PNCDC	pantothenoylcysteine decarboxylase	h[c] + ptcys[c] -> co2[c] + ptth[c]	Rv1092c	Rv1092c	Cofactor Metabolism	0	0	1000	0
PNTK	pantothenate kinase	atp[c] + pnto-R[c] -> 4ppan[c] + adp[c] + h[c]	Rv1092c	Rv1092c	Pantothenate and CoA Metabolism	0	0	1000	0
PPA	inorganic diphosphatase	h2o[c] + ppi[c] -> h[c] + 2 pi[c]	Rv3628	Rv3628	Miscellaneous	0	0	1000	0
PPAtr	Propionate transport diffusion	ppa[e] <=> ppa[c]			Transport	1	-1000	1000	0
PPBNGS	porphobilinogen synthase	2 5aop[c] -> 2 h2o[c] + h[c] + ppbng[c]	Rv0512	Rv0512	Porphyrin Metabolism	0	0	1000	0
PPCDC	phosphopantothenoylcysteine decarboxylase	4ppcys[c] + h[c] -> co2[c] + pan4p[c]	Rv1391	Rv1391	Pantothenate and CoA Metabolism	0	0	1000	0
PPCKr	phosphoenolpyruvate carboxykinase	atp[c] + oaa[c] <=> adp[c] + co2[c] + pep[c]	Rv0211	Rv0211	Citric Acid Cycle	1	-1000	1000	0
PPCOAC	Propionyl CoA carboxylase	atp[c] + hco3[c] + ppcoa[c] -> adp[c] + h[c] + mmcoa-S[c] + pi[c]	( ( Rv0973c and Rv0974c ) or ( Rv0973c and Rv2502c ) or ( Rv2247 and Rv2501c ) or ( Rv0974c and Rv3285 ) )	Rv0973c Rv0974c Rv2247 Rv2501c Rv2502c Rv3285	Sugar Metabolism	0	0	1000	0
PPCSCT	Propanoyl CoA succinate CoA transferase	ppcoa[c] + succ[c] -> ppa[c] + succoa[c]			Citric Acid Cycle	0	0	1000	0
PPDIMAS	PPDIM synthesis Mycobacterium Tuberculosis	2 h[c] + pphthiocerol[c] + 2 tamocta[c] -> 2 h2o[c] + ppdima[c]	Rv2941	Rv2941	Membrane Metabolism	0	0	1000	0
PPDIMAT	ppdima translocase	ppdima[c] -> ppdima[e]	Rv2945c	Rv2945c	Transport	0	0	1000	0
PPDK	Pyruvate phosphate dikinase	atp[c] + pi[c] + pyr[c] -> amp[c] + h[c] + pep[c] + ppi[c]	Rv1127c	Rv1127c	Pyruvate Metabolism	0	0	1000	0
PPGKr	Polyphosphate glucokinase reversible	glc-D[c] + pi[c] <=> g6p[c] + h2o[c]	Rv2702	Rv2702	Glycolysis	1	-1000	1000	0
PPK2	polyphosphate kinase	atp[c] + ppi[c] -> adp[c] + pppi[c]	Rv2984	Rv2984	Purine Metabolism	0	0	1000	0
PPNCL	phosphopantothenate cysteine ligase	4ppan[c] + ctp[c] + cys-L[c] -> 4ppcys[c] + cdp[c] + h[c] + pi[c]	Rv1391	Rv1391	Cofactor Metabolism	0	0	1000	0
PPNCL2	phosphopantothenate cysteine ligase	4ppan[c] + ctp[c] + cys-L[c] -> 4ppcys[c] + cmp[c] + h[c] + ppi[c]	Rv1391	Rv1391	Pantothenate and CoA Metabolism	0	0	1000	0
PPNCL3	phosphopantothenate cysteine ligase	4ppan[c] + atp[c] + cys-L[c] -> 4ppcys[c] + amp[c] + h[c] + ppi[c]	Rv1391	Rv1391	Cofactor Metabolism	0	0	1000	0
PPND	prephenate dehydrogenase	nad[c] + pphn[c] -> 34hpp[c] + co2[c] + nadh[c]	Rv3754	Rv3754	Phenylalanine Tyrosine Tryptophan Metabolism	0	0	1000	0
PPNDH	prephenate dehydratase	h[c] + pphn[c] -> co2[c] + h2o[c] + phpyr[c]	Rv3838c	Rv3838c	Phenylalanine Tyrosine Tryptophan Metabolism	0	0	1000	0
PPPGO	protoporphyrinogen oxidase aerobic	1.5 o2[c] + pppg9[c] -> 3 h2o[c] + ppp9[c]	Rv2677c	Rv2677c	Porphyrin Metabolism	0	0	1000	0
PPTGS	Peptidoglycan subunit synthesis	uaagmda[c] -> h[c] + peptido-EC[c] + udcpdp[c]	Rv2163c	Rv2163c	Peptidoglycan Metabolism	0	0	1000	0
PPTGS_TB1	Peptidoglycan subunit synthesis	uaaAgla[c] -> h[c] + peptido-TB1[c] + udcpdp[c]	Rv2163c	Rv2163c	Peptidoglycan Metabolism	0	0	1000	0
PPTGS_TB2	Peptidoglycan subunit synthesis	uaaGgla[c] -> h[c] + peptido-TB2[c] + udcpdp[c]	Rv2163c	Rv2163c	Peptidoglycan Metabolism	0	0	1000	0
PRAGSr	phosphoribosylglycinamide synthase	atp[c] + gly[c] + pram[c] <=> adp[c] + gar[c] + h[c] + pi[c]	Rv0772	Rv0772	Purine Metabolism	1	-1000	1000	0
PRAIS	phosphoribosylaminoimidazole synthase	atp[c] + fpram[c] -> adp[c] + air[c] + 2 h[c] + pi[c]	Rv0809	Rv0809	Purine Metabolism	0	0	1000	0
PRAIi	phosphoribosylanthranilate isomerase irreversible	pran[c] -> 2cpr5p[c]	Rv1603	Rv1603	Histidine Metabolism	0	0	1000	0
PRAMPC	phosphoribosyl AMP cyclohydrolase	h2o[c] + prbamp[c] -> prfp[c]	Rv1606	Rv1606	Histidine Metabolism	0	0	1000	0
PRASCS	phosphoribosylaminoimidazolesuccinocarboxamide synthase	5aizc[c] + asp-L[c] + atp[c] <=> 25aics[c] + adp[c] + h[c] + pi[c]	Rv0780	Rv0780	Purine Metabolism	1	-1000	1000	0
PRATPP	phosphoribosyl ATP pyrophosphatase	h2o[c] + prbatp[c] -> h[c] + ppi[c] + prbamp[c]	Rv2122c	Rv2122c	Histidine Metabolism	0	0	1000	0
PRDX	Peroxidase multiple substrates	h2o2[c] + meoh[c] -> fald[c] + 2 h2o[c]	Rv1908c	Rv1908c	Redox Metabolism	0	0	1000	0
PREPHACPH	fatty acyl ACP hydrolase	h2o[c] + prephthACP[c] -> ACP[c] + h[c] + prephth[c]	Rv2928	Rv2928	Membrane Metabolism	0	0	1000	0
PREPPACPH	fatty acyl ACP hydrolase	h2o[c] + prepphthACP[c] -> ACP[c] + h[c] + prepphth[c]	Rv2928	Rv2928	Membrane Metabolism	0	0	1000	0
PREPTHS	phthiocerol precursor synthesis	arachACP[c] + 14 h[c] + 2 malcoa[c] + 2 mmcoa-S[c] + 10 nadph[c] -> 2 co2[c] + 4 coa[c] + 5 h2o[c] + 10 nadp[c] + prephthACP[c]	( Rv2931 and Rv2932 and Rv2933 and Rv2934 and Rv2935 )	Rv2931 Rv2932 Rv2933 Rv2934 Rv2935	Membrane Metabolism	0	0	1000	0
PREPTHS2	phenolic phthiocerol precursor synthesis	14 h[c] + 2 malcoa[c] + 2 mmcoa-S[c] + 10 nadph[c] + phdcaACP[c] -> 2 co2[c] + 4 coa[c] + 5 h2o[c] + 10 nadp[c] + prepphthACP[c]	( Rv2931 and Rv2932 and Rv2933 and Rv2934 and Rv2935 )	Rv2931 Rv2932 Rv2933 Rv2934 Rv2935	Membrane Metabolism	0	0	1000	0
PREPTTA	phthiocerol precursor ACP transacylase	ACP[c] + prephthcoa[c] <=> coa[c] + prephthACP[c]			Membrane Metabolism	1	-1000	1000	0
PRFGS	phosphoribosylformylglycinamidine synthase	atp[c] + fgam[c] + gln-L[c] + h2o[c] -> adp[c] + fpram[c] + glu-L[c] + h[c] + pi[c]	( Rv0788 and Rv0803 )	Rv0788 Rv0803	Purine Metabolism	0	0	1000	0
PRMICIi	1 5 phosphoribosyl 5 5 phosphoribosylamino methylideneamino imidazole 4 carboxamide isomerase irreversible	prfp[c] -> prlp[c]	Rv1603	Rv1603	Histidine Metabolism	0	0	1000	0
PROD2	Proline dehydrogenase	fad[c] + pro-L[c] -> 1pyr5c[c] + fadh2[c] + h[c]	Rv1188	Rv1188	Arginine and Proline Metabolism	0	0	1000	0
PROabc	L proline transport via ABC system	atp[c] + h2o[c] + pro-L[e] -> adp[c] + h[c] + pi[c] + pro-L[c]	( Rv3756c and Rv3757c and Rv3758c and Rv3759c )	Rv3756c Rv3757c Rv3758c Rv3759c	Transport	0	0	1000	0
PROt2r	L proline reversible transport via proton symport	h[e] + pro-L[e] <=> h[c] + pro-L[c]			Transport	1	-1000	1000	0
PRPPS	phosphoribosylpyrophosphate synthetase	atp[c] + r5p[c] <=> amp[c] + h[c] + prpp[c]	Rv1017c	Rv1017c	Pentose Phosphate Pathway	1	-1000	1000	0
PSCVT	3 phosphoshikimate 1 carboxyvinyltransferase	pep[c] + skm5p[c] <=> 3psme[c] + pi[c]	Rv3227	Rv3227	Phenylalanine Tyrosine Tryptophan Metabolism	1	-1000	1000	0
PSD160	Phosphatidylserine decarboxylase n C160	h[c] + ps160[c] -> co2[c] + pe160[c]	Rv0437c	Rv0437c	Fatty Acid Metabolism	0	0	1000	0
PSD180	Phosphatidylserine decarboxylase n C180	h[c] + ps180[c] -> co2[c] + pe180[c]	Rv0437c	Rv0437c	Fatty Acid Metabolism	0	0	1000	0
PSERT	phosphoserine transaminase	3php[c] + glu-L[c] -> akg[c] + pser-L[c]	Rv0884c	Rv0884c	Glycine Serine and Threonine Metabolism	0	0	1000	0
PSP_L	phosphoserine phosphatase L serine	h2o[c] + pser-L[c] -> pi[c] + ser-L[c]	( Rv0505c or Rv3042c )	Rv0505c Rv3042c	Glycine Serine and Threonine Metabolism	0	0	1000	0
PSSA160	Phosphatidylserine syntase n C160	cdpdhdecg[c] + ser-L[c] -> cmp[c] + h[c] + ps160[c]	Rv0436c	Rv0436c	Fatty Acid Metabolism	0	0	1000	0
PSSA180	Phosphatidylserine syntase n C180	cdpdodecg[c] + ser-L[c] -> cmp[c] + h[c] + ps180[c]	Rv0436c	Rv0436c	Fatty Acid Metabolism	0	0	1000	0
PTAr	phosphotransacetylase	accoa[c] + pi[c] <=> actp[c] + coa[c]	Rv0408	Rv0408	Pyruvate Metabolism	1	-1000	1000	0
PTPATi	pantetheine phosphate adenylyltransferase	atp[c] + h[c] + pan4p[c] -> dpcoa[c] + ppi[c]	Rv2965c	Rv2965c	Pantothenate and CoA Metabolism	0	0	1000	0
PUNP1	purine nucleoside phosphorylase Adenosine	adn[c] + pi[c] <=> ade[c] + r1p[c]	Rv3307	Rv3307	Purine Metabolism	1	-1000	1000	0
PUNP2	purine nucleoside phosphorylase Deoxyadenosine	dad-2[c] + pi[c] <=> 2dr1p[c] + ade[c]	Rv3307	Rv3307	Purine Metabolism	1	-1000	1000	0
PUNP3	purine nucleoside phosphorylase Guanosine	gsn[c] + pi[c] <=> gua[c] + r1p[c]	Rv3307	Rv3307	Purine Metabolism	1	-1000	1000	0
PUNP4	purine nucleoside phosphorylase Deoxyguanosine	dgsn[c] + pi[c] <=> 2dr1p[c] + gua[c]	Rv3307	Rv3307	Purine Metabolism	1	-1000	1000	0
PUNP5	purine nucleoside phosphorylase Inosine	ins[c] + pi[c] <=> hxan[c] + r1p[c]	Rv3307	Rv3307	Purine Metabolism	1	-1000	1000	0
PUNP6	purine nucleoside phosphorylase Deoxyinosine	din[c] + pi[c] <=> 2dr1p[c] + hxan[c]	Rv3307	Rv3307	Purine Metabolism	1	-1000	1000	0
PUNP7	purine nucleoside phosphorylase Xanthosine	pi[c] + xtsn[c] <=> r1p[c] + xan[c]	Rv3307	Rv3307	Purine Metabolism	1	-1000	1000	0
PYAM5PO	pyridoxamine 5 phosphate oxidase	h2o[c] + o2[c] + pyam5p[c] -> h2o2[c] + nh4[c] + pydx5p[c]	Rv2607	Rv2607	Pantothenate and CoA Metabolism	0	0	1000	0
PYDXNO	pyridoxine oxidase	o2[c] + pydxn[c] <=> h2o2[c] + pydx[c]	Rv2607	Rv2607	Cofactor Metabolism	1	-1000	1000	0
PYDXO	pyridoxal oxidase	2 h2o[c] + nh4[c] + 0.5 o2[c] + pydx[c] <=> 2 h2o2[c] + pydam[c]	Rv2607	Rv2607	Cofactor Metabolism	1	-1000	1000	0
PYK	pyruvate kinase	adp[c] + h[c] + pep[c] -> atp[c] + pyr[c]	Rv1617	Rv1617	Glycolysis	0	0	1000	0
PYRDC	pyruvate decarboxylase	h[c] + pyr[c] -> acald[c] + co2[c]	Rv0162c	Rv0162c	Glycolysis	0	0	1000	0
PYRt2r	pyruvate reversible transport via proton symport	h[e] + pyr[e] <=> h[c] + pyr[c]	Rv1902c	Rv1902c	Transport	1	-1000	1000	0
QRr	Quinone reductase	h[c] + nadph[c] + q[c] <=> nadp[c] + qh2[c]	Rv3777	Rv3777	Redox Metabolism	1	-1000	1000	0
QULNS	quinolinate synthase	dhap[c] + iasp[c] -> 2 h2o[c] + pi[c] + quln[c]	Rv1594	Rv1594	Pantothenate and CoA Metabolism	0	0	1000	0
R05217	Precorrin 3A Oxygen Precorrin 3B	h[c] + 0.5 o2[c] + pre3a[c] -> pre3b[c]	Rv2064	Rv2064	Cofactor Metabolism	0	0	1000	0
R05219	Precorrin 5 Precorrin 6X	amet[c] + h2o[c] + pre5[c] -> ac[c] + ahcys[c] + h[c] + pre6a[c]			Cofactor Metabolism	0	0	1000	0
R05224	Hydrogenobyrinate Hydrogenobyrinate a c diamide	2 atp[c] + 2 gln-L[c] + h2o[c] + hgbyr[c] -> 2 adp[c] + 2 glu-L[c] + h[c] + hgbam[c] + ppi[c]	Rv2848c	Rv2848c	Cofactor Metabolism	0	0	1000	0
RBFK	riboflavin kinase	atp[c] + ribflv[c] -> adp[c] + fmn[c] + h[c]	Rv2786c	Rv2786c	Riboflavin Metabolism	0	0	1000	0
RBFSa	riboflavin synthase	4r5au[c] + db4p[c] -> dmlz[c] + 2 h2o[c] + pi[c]	( Rv1412 and Rv1416 )	Rv1412 Rv1416	Riboflavin Metabolism	0	0	1000	0
RBFSb	riboflavin synthase	2 dmlz[c] -> 4r5au[c] + ribflv[c]	( Rv1412 and Rv1416 )	Rv1412 Rv1416	Riboflavin Metabolism	0	0	1000	0
RBK	ribokinase	atp[c] + rib-D[c] -> adp[c] + h[c] + r5p[c]	Rv2436	Rv2436	Pentose Phosphate Pathway	0	0	1000	0
RBK_Dr	D ribulokinase reversible	atp[c] + rbl-D[c] <=> adp[c] + h[c] + ru5p-D[c]			Sugar Metabolism	1	-1000	1000	0
RBK_L1r	L ribulokinase L ribulose reversible	atp[c] + rbl-L[c] <=> adp[c] + h[c] + ru5p-L[c]			Sugar Metabolism	1	-1000	1000	0
RIBabc	D ribose transport via ABC system	atp[c] + h2o[c] + rib-D[e] -> adp[c] + h[c] + pi[c] + rib-D[c]	( Rv1236 and Rv1237 and Rv1238 )	Rv1236 Rv1237 Rv1238	Transport	0	0	1000	0
RNDR1	ribonucleoside diphosphate reductase ADP	adp[c] + trdrd[c] -> dadp[c] + h2o[c] + trdox[c]	( Rv0570 and Rv1981c )	Rv0570 Rv1981c	Purine Metabolism	0	0	1000	0
RNDR2	ribonucleoside diphosphate reductase GDP	gdp[c] + trdrd[c] -> dgdp[c] + h2o[c] + trdox[c]	( ( Rv3048c and Rv3051c ) or ( Rv3048c and Rv3051c ) )	Rv3048c Rv3051c	Purine Metabolism	0	0	1000	0
RNDR3	ribonucleoside diphosphate reductase CDP	cdp[c] + trdrd[c] -> dcdp[c] + h2o[c] + trdox[c]	( ( Rv3048c and Rv3051c ) or ( Rv3048c and Rv3051c ) )	Rv3048c Rv3051c	Purine Metabolism	0	0	1000	0
RNDR4	ribonucleoside diphosphate reductase UDP	trdrd[c] + udp[c] -> dudp[c] + h2o[c] + trdox[c]	( Rv0570 and Rv1981c )	Rv0570 Rv1981c	Purine Metabolism	0	0	1000	0
RNTR4	ribonucleoside triphosphate reductase UTP	trdrd[c] + utp[c] -> dutp[c] + h2o[c] + trdox[c]			Pyrimidine Metabolism	0	0	1000	0
RPE	ribulose 5 phosphate 3 epimerase	ru5p-D[c] <=> xu5p-D[c]	Rv1408	Rv1408	Pentose Phosphate Pathway	1	-1000	1000	0
RPI	ribose 5 phosphate isomerase	r5p[c] <=> ru5p-D[c]	Rv2465c	Rv2465c	Pentose Phosphate Pathway	1	-1000	1000	0
RPPDIMAS	rhamnose phenol phthiocerol dimycocerosate synthesis	dtdprmn[c] + ppdima[c] -> dtdp[c] + h[c] + rppdima[c]	Rv2962c	Rv2962c	Membrane Metabolism	0	0	1000	0
RRPPDIMAS	rhamnose rhamnose phenol phthiocerol dimycocerosate synthesis	dtdprmn[c] + rppdima[c] -> dtdp[c] + h[c] + rrppdima[c]	Rv2958c	Rv2958c	Membrane Metabolism	0	0	1000	0
RZ5PP	alpha ribazole 5 phosphate phosphatase	5prdmbz[c] + h2o[c] -> pi[c] + rdmbzi[c]	Rv3113	Rv3113	Cofactor Metabolism	0	0	1000	0
SADH	Succinylarginine dihydrolase	2 h2o[c] + 2 h[c] + sucarg[c] -> co2[c] + 2 nh4[c] + sucorn[c]			Arginine and Proline Metabolism	0	0	1000	0
SADT	sulfate adenylyltransferase	atp[c] + h[c] + so4[c] -> aps[c] + ppi[c]	( Rv1285 and Rv1286 )	Rv1285 Rv1286	Purine Metabolism	0	0	1000	0
SADT2	Sulfate adenyltransferase	atp[c] + gtp[c] + h2o[c] + so4[c] -> aps[c] + gdp[c] + pi[c] + ppi[c]	( Rv1285 and Rv1286 )	Rv1285 Rv1286	Other Amino Acid Metabolism	0	0	1000	0
SALCS	salicylate synthase	chor[c] -> pyr[c] + salc[c]	Rv2386c	Rv2386c	Membrane Metabolism	0	0	1000	0
SDPDS	succinyl diaminopimelate desuccinylase	h2o[c] + sl26da[c] -> 26dap-LL[c] + succ[c]	Rv1202	Rv1202	Lysine Metabolism	0	0	1000	0
SDPTA	succinyldiaminopimelate transaminase	akg[c] + sl26da[c] <=> glu-L[c] + sl2a6o[c]	Rv0858c	Rv0858c	Lysine Metabolism	1	-1000	1000	0
SELCYSLY	selenocysteine lyase	dtt[c] + selcys[c] -> ala-L[c] + dttOX[c] + h[c] + seln[c]	Rv1464	Rv1464	Other Amino Acid Metabolism	0	0	1000	0
SERAT	serine O acetyltransferase	accoa[c] + ser-L[c] <=> acser[c] + coa[c]	Rv2335	Rv2335	Cysteine Metabolism	1	-1000	1000	0
SERD_D	D serine deaminase	ser-D[c] -> nh4[c] + pyr[c]	Rv0069c	Rv0069c	Glycine Serine and Threonine Metabolism	0	0	1000	0
SERD_L	L serine deaminase	ser-L[c] -> nh4[c] + pyr[c]	Rv0069c	Rv0069c	Cysteine Metabolism	0	0	1000	0
SERt2r	L serine reversible transport via proton symport	h[e] + ser-L[e] <=> h[c] + ser-L[c]	Rv1704c	Rv1704c	Transport	1	-1000	1000	0
SGDS	Succinylglutamate desuccinylase	h2o[c] + sucglu[c] -> glu-L[c] + succ[c]			Arginine and Proline Metabolism	0	0	1000	0
SGSAD	Succinylglutamic semialdehyde dehydrogenase	h2o[c] + nad[c] + sucgsa[c] -> 2 h[c] + nadh[c] + sucglu[c]			Arginine and Proline Metabolism	0	0	1000	0
SHCHCS	2 succinyl 6 hydroxy 2 4 cyclohexadiene 1 carboxylate synthase	ichor[c] + sucsal[c] -> 2shchc[c] + pyr[c]	Rv0555	Rv0555	Cofactor Metabolism	0	0	1000	0
SHCHCS2	2 succinyl 6 hydroxy 2 4 cyclohexadiene 1 carboxylate synthase	ichor[c] + ssaltpp[c] -> 2shchc[c] + pyr[c] + thmpp[c]	Rv0555	Rv0555	Other Amino Acid Metabolism	0	0	1000	0
SHCHD2	sirohydrochlorin dehydrogenase NAD	dscl[c] + nad[c] -> h[c] + nadh[c] + scl[c]	Rv2847c	Rv2847c	Cofactor Metabolism	0	0	1000	0
SHCHD3	sirohydrochlorin dehydrogenase NAD	nad[c] + pre2[c] -> h[c] + nadh[c] + scl2[c]	Rv2847c	Rv2847c	Cofactor Metabolism	0	0	1000	0
SHCHF	sirohydrochlorin ferrochetalase	fe2[c] + scl[c] -> 3 h[c] + sheme[c]	Rv2847c	Rv2847c	Porphyrin Metabolism	0	0	1000	0
SHCHF2	sirohydrochlorin ferrochetalase	fe2[c] + scl2[c] -> 2 h[c] + sheme[c]	Rv2847c	Rv2847c	Cofactor Metabolism	0	0	1000	0
SHCHF3	sirohydrochlorin ferrochetalase mycobactin	fmcbtt[c] + scl[c] -> 3 h[c] + mcbtt[c] + sheme[c]			Porphyrin Metabolism	0	0	1000	0
SHK3Dr	shikimate dehydrogenase	3dhsk[c] + h[c] + nadph[c] <=> nadp[c] + skm[c]	Rv2552c	Rv2552c	Phenylalanine Tyrosine Tryptophan Metabolism	1	-1000	1000	0
SHKK	shikimate kinase	atp[c] + skm[c] -> adp[c] + h[c] + skm5p[c]	Rv2539c	Rv2539c	Phenylalanine Tyrosine Tryptophan Metabolism	0	0	1000	0
SHSL1r	O succinylhomoserine lyase reversible	cys-L[c] + suchms[c] <=> cyst-L[c] + h[c] + succ[c]	( Rv0391 and Rv1079 )	Rv0391 Rv1079	Cysteine Metabolism	1	-1000	1000	0
SHSL4r	O succinylhomoserine lyase elimination reversible	h2o[c] + suchms[c] <=> 2obut[c] + h[c] + nh4[c] + succ[c]	( Rv0391 and Rv1079 )	Rv0391 Rv1079	Cysteine Metabolism	1	-1000	1000	0
SKMt2	shikimate transport in via proton symport	h[e] + skm[e] <=> h[c] + skm[c]	Rv1200	Rv1200	Transport	1	-1000	1000	0
SOTA	Succinylornithine transaminase	akg[c] + sucorn[c] -> glu-L[c] + sucgsa[c]			Arginine and Proline Metabolism	0	0	1000	0
SPMS	spermidine synthase	ametam[c] + ptrc[c] -> 5mta[c] + h[c] + spmd[c]	Rv2601	Rv2601	Urea Cycle	0	0	1000	0
SPODM	superoxide dismutase	2 h[c] + 2 o2s[c] -> h2o2[c] + o2[c]	( Rv1908c or Rv3846 or Rv0432 )	Rv0432 Rv1908c Rv3846	Cofactor Metabolism	0	0	1000	0
SSALx	succinate semialdehyde dehydrogenase NAD	h2o[c] + nad[c] + sucsal[c] -> 2 h[c] + nadh[c] + succ[c]	( Rv0234c and Rv1731 )	Rv0234c Rv1731	Glutamate Metabolism	0	0	1000	0
SSALy	succinate semialdehyde dehydrogenase NADP	h2o[c] + nadp[c] + sucsal[c] -> 2 h[c] + nadph[c] + succ[c]	( Rv0234c or Rv1731 or ( Rv0234c and Rv1731 ) )	Rv0234c Rv1731	Glutamate Metabolism	0	0	1000	0
SUCBZL	o succinylbenzoate CoA ligase	atp[c] + coa[c] + sucbz[c] -> amp[c] + ppi[c] + sbzcoa[c]	Rv0542c	Rv0542c	Ubiquinone Metabolism	0	0	1000	0
SUCBZS	O succinylbenzoate CoA synthase	2shchc[c] -> h2o[c] + sucbz[c]	Rv0553	Rv0553	Ubiquinone Metabolism	0	0	1000	0
SUCCt2r	succinate transport via proton symport	h[e] + succ[e] <=> h[c] + succ[c]	Rv2443	Rv2443	Transport	1	-1000	1000	0
SUCD1i	succinate dehydrogenase	fad[c] + succ[c] <=> fadh2[c] + fum[c]	( ( Rv3316 and Rv3317 and Rv3318 and Rv3319 ) or ( Rv0247c and Rv3316 and Rv3317 and Rv3318 ) or ( Rv0248c and Rv3316 and Rv3317 and Rv3318 ) )	Rv0247c Rv0248c Rv3316 Rv3317 Rv3318 Rv3319	Citric Acid Cycle	1	-1000	1000	0
SUCOAS	succinyl CoA synthetase ADP forming	atp[c] + coa[c] + succ[c] <=> adp[c] + pi[c] + succoa[c]	( Rv0951 and Rv0952 )	Rv0951 Rv0952	Citric Acid Cycle	1	-1000	1000	0
SULR	sulfite reductase NADPH2	3 h2o[c] + h2s[c] + 3 nadp[c] <=> 5 h[c] + 3 nadph[c] + so3[c]			Other Amino Acid Metabolism	1	-1000	1000	0
SULabc	sulfate transport via ABC system	atp[c] + h2o[c] + so4[e] -> adp[c] + h[c] + pi[c] + so4[c]	( Rv1739c or ( Rv2397c and Rv2398c and Rv2399c and Rv2400c ) )	Rv1739c Rv2397c Rv2398c Rv2399c Rv2400c	Transport	0	0	1000	0
TALA	transaldolase	g3p[c] + s7p[c] <=> e4p[c] + f6p[c]	Rv1448c	Rv1448c	Pentose Phosphate Pathway	1	-1000	1000	0
TARTD	L tartrate dehydratase	tartr-L[c] -> h2o[c] + oaa[c]			Other Amino Acid Metabolism	0	0	1000	0
TARTRt7	Tartratesuccinate antiporter	succ[c] + tartr-L[e] <=> succ[e] + tartr-L[c]	Rv1672c	Rv1672c	Transport	1	-1000	1000	0
TAS	tetra arabinofuranoside synthesis	arab-D[c] + 3 decda-tb[c] -> 3 decd-tb[c] + tarab-D[c]			Fatty Acid Metabolism	0	0	1000	0
TATS	tetra acyl trehalose synthesis	4 h[c] + hdca[c] + hpmtria[c] + 2 omtta[c] + tre[c] -> 4 h2o[c] + tat[c]			Membrane Metabolism	0	0	1000	0
TATSO	tetra acyl trehalose sulfate sulfolipid 1 synthesis	4 h[c] + hdca[c] + hpmtria[c] + 2 omtta[c] + tres[c] -> 4 h2o[c] + sl1[c]			Membrane Metabolism	0	0	1000	0
TDMS1	trehalose dimycolate synthesis	2 h[c] + mmycolate[c] + mycolate[c] + tre[c] -> 2 h2o[c] + tdm1[c]			Membrane Metabolism	0	0	1000	0
TDMS2	trehalose dimycolate synthesis	2 h[c] + mmmycolate[c] + mycolate[c] + tre[c] -> 2 h2o[c] + tdm2[c]			Membrane Metabolism	0	0	1000	0
TDMS3	trehalose dimycolate synthesis	2 h[c] + mkmycolate[c] + mycolate[c] + tre[c] -> 2 h2o[c] + tdm3[c]			Membrane Metabolism	0	0	1000	0
TDMS4	trehalose dimycolate synthesis	2 h[c] + kmycolate[c] + mycolate[c] + tre[c] -> 2 h2o[c] + tdm4[c]			Membrane Metabolism	0	0	1000	0
TDPDRE	dTDP 4 dehydrorhamnose 3 5 epimerase	dtdp4d6dg[c] -> dtdp4d6dm[c]	Rv3465	Rv3465	Nucleotide Sugar Metabolism	0	0	1000	0
TDPDRR	dTDP 4 dehydrorhamnose reductase	dtdp4d6dm[c] + h[c] + nadph[c] -> dtdprmn[c] + nadp[c]	Rv3266c	Rv3266c	Nucleotide Sugar Metabolism	0	0	1000	0
TDPGDH	dTDPglucose 4 6 dehydratase	dtdpglu[c] -> dtdp4d6dg[c] + h2o[c]	( Rv3784 or Rv3464 or Rv3468c )	Rv3464 Rv3468c Rv3784	Nucleotide Sugar Metabolism	0	0	1000	0
THD1	NAD P transhydrogenase B specific	nad[c] + nadph[c] <=> nadh[c] + nadp[c]	Rv2713	Rv2713	Pantothenate and CoA Metabolism	1	-1000	1000	0
THDPS	tetrahydrodipicolinate succinylase	h2o[c] + succoa[c] + thdp[c] -> coa[c] + sl2a6o[c]	Rv1201c	Rv1201c	Lysine Metabolism	0	0	1000	0
THFGLUS	TetrahydrofolateL glutamate gamma ligase ADP forming	atp[c] + glu-L[c] + thf[c] <=> adp[c] + h[c] + pi[c] + thfglu[c]	Rv2447c	Rv2447c	Folate Metabolism	1	-1000	1000	0
THMDP	thiamin diphosphatase	2 h2o[c] + thmpp[c] -> h[c] + 2 pi[c] + thm[c]	Rv3113	Rv3113	Cofactor Metabolism	0	0	1000	0
THRD_Lr	L threonine deaminse reversible	thr-L[c] <=> 2obut[c] + nh4[c]	Rv1559	Rv1559	Methionine Metabolism	1	-1000	1000	0
THRS	threonine synthase	h2o[c] + phom[c] -> pi[c] + thr-L[c]	Rv1295	Rv1295	Glycine Serine and Threonine Metabolism	0	0	1000	0
THRt2r	L threonine reversible transport via proton symport	h[e] + thr-L[e] <=> h[c] + thr-L[c]	Rv3737	Rv3737	Transport	1	-1000	1000	0
THSFST	Thiosulfate Sulfurtransferase	cyan[c] + tsul[c] <=> h[c] + so3[c] + tcynt[c]	Rv2291	Rv2291	Redox Metabolism	1	-1000	1000	0
THZPSN	thiazole phosphate synthesis	atp[c] + cys-L[c] + dxyl5p[c] + tyr-L[c] -> 4hba[c] + 4mpetz[c] + ala-L[c] + amp[c] + co2[c] + h2o[c] + h[c] + ppi[c]	Rv0417	Rv0417	Sugar Metabolism	0	0	1000	0
THZSN	thiazole synthesis from xylulose	cys-L[c] + dxyl[c] + tyr-L[c] -> 4hba[c] + 4mhetz[c] + co2[c] + h2o[c] + h[c] + nh4[c] + pyr[c]	Rv0417	Rv0417	Sugar Metabolism	0	0	1000	0
TKT1	transketolase	r5p[c] + xu5p-D[c] <=> g3p[c] + s7p[c]	Rv1449c	Rv1449c	Pentose Phosphate Pathway	1	-1000	1000	0
TKT2	transketolase	e4p[c] + xu5p-D[c] <=> f6p[c] + g3p[c]	Rv1449c	Rv1449c	Pentose Phosphate Pathway	1	-1000	1000	0
TMDK1	thymidine kinase ATPthymidine	atp[c] + thymd[c] -> adp[c] + dtmp[c] + h[c]			Nucleotide Sugar Metabolism	0	0	1000	0
TMDPP	thymidine phosphorylase	pi[c] + thymd[c] <=> 2dr1p[c] + thym[c]	Rv3314c	Rv3314c	Purine Metabolism	1	-1000	1000	0
TMDS	thymidylate synthase	dump[c] + mlthf[c] -> dhf[c] + dtmp[c]	( Rv2754c or Rv2764c )	Rv2754c Rv2764c	Pyrimidine Metabolism	0	0	1000	0
TMHAS1	trehalose dimycolate synthesis	tdm1[c] + tdm2[c] + tre[c] -> 2 h2o[c] + tmha1[c]			Membrane Metabolism	0	0	1000	0
TMHAS2	trehalose dimycolate synthesis	tdm1[c] + tdm3[c] + tre[c] -> 2 h2o[c] + tmha2[c]			Membrane Metabolism	0	0	1000	0
TMHAS3	trehalose dimycolate synthesis	tdm1[c] + tdm4[c] + tre[c] -> 2 h2o[c] + tmha3[c]			Membrane Metabolism	0	0	1000	0
TMHAS4	trehalose dimycolate synthesis	tdm2[c] + tdm3[c] + tre[c] -> 2 h2o[c] + tmha4[c]			Membrane Metabolism	0	0	1000	0
TMHAS5	trehalose dimycolate synthesis	tdm2[c] + tdm4[c] + tre[c] -> 2 h2o[c] + tmha5[c]			Membrane Metabolism	0	0	1000	0
TMHAS6	trehalose dimycolate synthesis	tdm3[c] + tdm4[c] + tre[c] -> 2 h2o[c] + tmha6[c]			Membrane Metabolism	0	0	1000	0
TMN	thiaminase	h2o[c] + thm[c] -> 4ahmmp[c] + 4mhetz[c] + h[c]			Cofactor Metabolism	0	0	1000	0
TMPKr	thiamine phosphate kinase	atp[c] + thmmp[c] <=> adp[c] + thmpp[c]	Rv2977c	Rv2977c	Thiamine Metabolism	1	-1000	1000	0
TMPPP	thiamine phosphate diphosphorylase	2mahmp[c] + 4mpetz[c] + h[c] -> ppi[c] + thmmp[c]	Rv0414c	Rv0414c	Thiamine Metabolism	0	0	1000	0
TPI	triose phosphate isomerase	dhap[c] <=> g3p[c]	Rv1438	Rv1438	Glycolysis	1	-1000	1000	0
TRDR	thioredoxin reductase NADPH	h[c] + nadph[c] + trdox[c] -> nadp[c] + trdrd[c]	Rv3913	Rv3913	Pyrimidine Metabolism	0	0	1000	0
TRE6PP	trehalose phosphatase	h2o[c] + tre6p[c] -> pi[c] + tre[c]	( Rv2006 and Rv3372 )	Rv2006 Rv3372	Membrane Metabolism	0	0	1000	0
TRE6PS	alpha alpha trehalose phosphate synthase UDP forming	g6p[c] + udpg[c] -> h[c] + tre6p[c] + udp[c]	Rv3490	Rv3490	Membrane Metabolism	0	0	1000	0
TRESULT	trehalose sulfotransferase	paps[c] + tre[c] -> h[c] + pap[c] + tres[c]	( Rv1373 or Rv0295c )	Rv0295c Rv1373	Membrane Metabolism	0	0	1000	0
TREabc	trehalose transport via ABC system	atp[c] + h2o[c] + tre[e] -> adp[c] + h[c] + pi[c] + tre[c]	( Rv1236 and Rv1237 and Rv1238 )	Rv1236 Rv1237 Rv1238	Transport	0	0	1000	0
TRIATS	tri acyl trehalose sulfonation	3 h[c] + 2 ocdca[c] + tmlgnc[c] + tre[c] -> 3 h2o[c] + triat[c]			Membrane Metabolism	0	0	1000	0
TRPS1	tryptophan synthase indoleglycerol phosphate	3ig3p[c] + ser-L[c] -> g3p[c] + h2o[c] + trp-L[c]	( Rv1612 and Rv1613 )	Rv1612 Rv1613	Phenylalanine Tyrosine Tryptophan Metabolism	0	0	1000	0
TRPS2	tryptophan synthase indole	indole[c] + ser-L[c] -> h2o[c] + trp-L[c]	( Rv1612 and Rv1613 )	Rv1612 Rv1613	Phenylalanine Tyrosine Tryptophan Metabolism	0	0	1000	0
TRPS3	tryptophan synthase indoleglycerol phosphate	3ig3p[c] -> g3p[c] + indole[c]	( Rv1612 and Rv1613 )	Rv1612 Rv1613	Phenylalanine Tyrosine Tryptophan Metabolism	0	0	1000	0
TRPTA	tryptophan transaminase	akg[c] + trp-L[c] <=> glu-L[c] + indpyr[c]			Other Amino Acid Metabolism	1	-1000	1000	0
TRPt2r	L tryptophan reversible transport via proton symport	h[e] + trp-L[e] <=> h[c] + trp-L[c]			Transport	1	-1000	1000	0
TSULabc	thiosulfate transport via ABC system	atp[c] + h2o[c] + tsul[e] -> adp[c] + h[c] + pi[c] + tsul[c]	( Rv1739c or ( Rv2397c and Rv2398c and Rv2399c and Rv2400c ) )	Rv1739c Rv2397c Rv2398c Rv2399c Rv2400c	Transport	0	0	1000	0
TTDCAt2	Tetradecanoate transport via proton symport	h[e] + ttdca[e] -> h[c] + ttdca[c]			Transport	0	0	1000	0
TYRTA	tyrosine transaminase	akg[c] + tyr-L[c] <=> 34hpp[c] + glu-L[c]			Other Amino Acid Metabolism	1	-1000	1000	0
TYRt2r	L tyrosine reversible transport via proton symport	h[e] + tyr-L[e] <=> h[c] + tyr-L[c]			Transport	1	-1000	1000	0
UAAGDS	UDP N acetylmuramoyl L alanyl D glutamyl meso 2 6 diaminopimelate synthetase	26dap-M[c] + atp[c] + uamag[c] -> adp[c] + h[c] + pi[c] + ugmd[c]	Rv2158c	Rv2158c	Peptidoglycan Metabolism	0	0	1000	0
UAAGLS1	UDP N acetylmuramoyl L alanyl D glutamate lysine synthetase alpha glutamate	atp[c] + lys-L[c] + uamag[c] -> adp[c] + h[c] + pi[c] + uAgl[c]			Peptidoglycan Metabolism	0	0	1000	0
UAAGLS2	UDP N acetylmuramoyl L alanyl D glutamyl L lysine synthetase gamma glutamate	atp[c] + lys-L[c] + uamag[c] -> adp[c] + h[c] + pi[c] + uGgl[c]			Peptidoglycan Metabolism	0	0	1000	0
UAGCVT	UDP N acetylglucosamine 1 carboxyvinyltransferase	pep[c] + uacgam[c] -> pi[c] + uaccg[c]	Rv1315	Rv1315	Sugar Metabolism	0	0	1000	0
UAGDP	UDP N acetylglucosamine diphosphorylase	acgam1p[c] + h[c] + utp[c] -> ppi[c] + uacgam[c]	Rv1018c	Rv1018c	Sugar Metabolism	0	0	1000	0
UAGPT1	UDP N acetylglucosamine N acetylmuramyl pentapeptide pyrophosphoryl undecaprenol N acetylglucosamine transferase	uaAgla[c] + uacgam[c] -> h[c] + uaaAgla[c] + udp[c]	Rv2153c	Rv2153c	Peptidoglycan Metabolism	0	0	1000	0
UAGPT2	UDP N acetylglucosamine N acetylmuramyl pentapeptide pyrophosphoryl undecaprenol N acetylglucosamine transferase	uaGgla[c] + uacgam[c] -> h[c] + uaaGgla[c] + udp[c]	Rv2153c	Rv2153c	Peptidoglycan Metabolism	0	0	1000	0
UAGPT3	UDP N acetylglucosamine N acetylmuramyl pentapeptide pyrophosphoryl undecaprenol N acetylglucosamine transferase	uacgam[c] + uagmda[c] -> h[c] + uaagmda[c] + udp[c]	Rv2153c	Rv2153c	Peptidoglycan Metabolism	0	0	1000	0
UAMAGS	UDP N acetylmuramoyl L alanyl D glutamate synthetase	atp[c] + glu-D[c] + uama[c] -> adp[c] + h[c] + pi[c] + uamag[c]	Rv2155c	Rv2155c	Peptidoglycan Metabolism	0	0	1000	0
UAMAS	UDP N acetylmuramoyl L alanine synthetase	ala-L[c] + atp[c] + uamr[c] -> adp[c] + h[c] + pi[c] + uama[c]	Rv2152c	Rv2152c	Peptidoglycan Metabolism	0	0	1000	0
UAMRH	UDP MurNAc Hydroxylase	h[c] + nadph[c] + o2[c] + uamr[c] -> h2o[c] + nadp[c] + ugmr[c]	Rv3818	Rv3818	Membrane Metabolism	0	0	1000	0
UAPGR	UDP N acetylenolpyruvoylglucosamine reductase	h[c] + nadph[c] + uaccg[c] -> nadp[c] + uamr[c]	Rv0482	Rv0482	Sugar Metabolism	0	0	1000	0
UDCPDP	undecaprenyl diphosphatase	h2o[c] + udcpdp[c] -> h[c] + pi[c] + udcpp[c]	Rv2136c	Rv2136c	Cofactor Metabolism	0	0	1000	0
UDCPDPS	Undecaprenyl diphosphate synthase	frdp[c] + 8 ipdp[c] -> 8 ppi[c] + udcpdp[c]			Cofactor Metabolism	0	0	1000	0
UDPDPS	undecaprenyl diphosphate synthase	decdp[c] + ipdp[c] -> ppi[c] + udcpdp[c]	Rv2361c	Rv2361c	Polyprenyl Metabolism	0	0	1000	0
UDPDPS2	undecaprenyl diphosphate synthase	decdp-tb[c] + ipdp[c] -> ppi[c] + udcpdp[c]	Rv2361c	Rv2361c	Polyprenyl Metabolism	0	0	1000	0
UDPG4E	UDPglucose 4 epimerase	udpg[c] <=> udpgal[c]	( Rv0501 or Rv3634c or Rv0536 )	Rv0501 Rv0536 Rv3634c	Nucleotide Sugar Metabolism	1	-1000	1000	0
UDPGALM	UDPgalactopyranose mutase	udpgal[c] -> udpgalfur[c]	Rv3809c	Rv3809c	Peptidoglycan Metabolism	0	0	1000	0
UDPGD	UDPglucose 6 dehydrogenase	h2o[c] + 2 nad[c] + udpg[c] -> 3 h[c] + 2 nadh[c] + udpglcur[c]	Rv0322	Rv0322	Nucleotide Sugar Metabolism	0	0	1000	0
UGAGDS	UDP N glycolylmuramoyl L alanyl D glutamyl meso 2 6 diaminopimelate synthetase	26dap-M[c] + atp[c] + ugmag[c] -> adp[c] + h[c] + pi[c] + uggmd[c]	Rv2158c	Rv2158c	Peptidoglycan Metabolism	0	0	1000	0
UGGPT3	UDP N glycolylglucosamine N acetylmuramyl pentapeptide pyrophosphoryl undecaprenol N acetylglucosamine transferase	uacgam[c] + ugggmda[c] -> h[c] + udp[c] + ugagmda[c]	Rv2153c	Rv2153c	Peptidoglycan Metabolism	0	0	1000	0
UGLDDS1	UDP N acetylmuramoyl L alanyl D glutamyl L lysyl D alanyl D alanine synthetase alpha glutamate	alaala[c] + atp[c] + uAgl[c] -> adp[c] + pi[c] + uAgla[c]	Rv2157c	Rv2157c	Peptidoglycan Metabolism	0	0	1000	0
UGLDDS2	UDP N acetylmuramoyl L alanyl D glutamyl L lysyl D alanyl D alanine synthetase gamma glutamate	alaala[c] + atp[c] + uGgl[c] -> adp[c] + pi[c] + uGgla[c]	Rv2157c	Rv2157c	Peptidoglycan Metabolism	0	0	1000	0
UGMAGS	UDP N glycolylmuramoyl L alanyl D glutamate synthetase	atp[c] + glu-D[c] + ugma[c] -> adp[c] + h[c] + pi[c] + ugmag[c]	Rv2155c	Rv2155c	Peptidoglycan Metabolism	0	0	1000	0
UGMAS	UDP N glycolylmuramoyl L alanine synthetase	ala-L[c] + atp[c] + ugmr[c] -> adp[c] + h[c] + pi[c] + ugma[c]	Rv2152c	Rv2152c	Peptidoglycan Metabolism	0	0	1000	0
UGMDDS	UDP N acetylmuramoyl L alanyl D glutamyl meso 2 6 diaminopimeloyl D alanyl D alanine synthetase	alaala[c] + atp[c] + ugmd[c] -> adp[c] + h[c] + pi[c] + ugmda[c]	Rv2157c	Rv2157c	Peptidoglycan Metabolism	0	0	1000	0
UGMDDS2	UDP N glycolylmuramoyl L alanyl D glutamyl meso 2 6 diaminopimeloyl D alanyl D alanine synthetase	alaala[c] + atp[c] + uggmd[c] -> adp[c] + h[c] + pi[c] + uggmda[c]	Rv2157c	Rv2157c	Peptidoglycan Metabolism	0	0	1000	0
UMPK	UMP kinase	atp[c] + ump[c] <=> adp[c] + udp[c]	Rv1712	Rv1712	Pyrimidine Metabolism	1	-1000	1000	0
UPP3MT	uroporphyrinogen methyltransferase	2 amet[c] + uppg3[c] -> 2 ahcys[c] + dscl[c] + h[c]	Rv2847c	Rv2847c	Porphyrin Metabolism	0	0	1000	0
UPP3S	uroporphyrinogen III synthase	hmbil[c] -> h2o[c] + uppg3[c]	Rv0511	Rv0511	Porphyrin Metabolism	0	0	1000	0
UPPDC1	uroporphyrinogen decarboxylase uroporphyrinogen III	4 h[c] + uppg3[c] -> 4 co2[c] + cpppg3[c]	Rv2678c	Rv2678c	Porphyrin Metabolism	0	0	1000	0
UPPDC2	uroporphyrinogen decarboxylase uroporphyrinogen I	4 h[c] + uppg1[c] -> 4 co2[c] + cpppg1[c]	Rv2678c	Rv2678c	Porphyrin Metabolism	0	0	1000	0
UPPRT	uracil phosphoribosyltransferase	prpp[c] + ura[c] -> ppi[c] + ump[c]	Rv3309c	Rv3309c	Pyrimidine Metabolism	0	0	1000	0
UREA	urease	h2o[c] + 2 h[c] + urea[c] -> co2[c] + 2 nh4[c]	( Rv1848 and Rv1849 and Rv1850 )	Rv1848 Rv1849 Rv1850	Purine Metabolism	0	0	1000	0
URIDK1	uridylate kinase UMP	atp[c] + ump[c] -> adp[c] + udp[c]	Rv2883c	Rv2883c	Nucleotide Sugar Metabolism	0	0	1000	0
URIDK2r	uridylate kinase dUMP	atp[c] + dump[c] <=> adp[c] + dudp[c]			Pyrimidine Metabolism	1	-1000	1000	0
URIK2	uridine kinase GTPUridine	gtp[c] + uri[c] -> gdp[c] + h[c] + ump[c]			Pyrimidine Metabolism	0	0	1000	0
VALTA	valine transaminase	akg[c] + val-L[c] <=> 3mob[c] + glu-L[c]	Rv2210c	Rv2210c	Valine Leucine and Isoleucine Metabolism	1	-1000	1000	0
VALt2r	L valine reversible transport via proton symport	h[e] + val-L[e] <=> h[c] + val-L[c]			Transport	1	-1000	1000	0
XPPT	xanthine phosphoribosyltransferase	prpp[c] + xan[c] -> ppi[c] + xmp[c]			Nucleotide Sugar Metabolism	0	0	1000	0
XYLK	xylulokinase	atp[c] + xylu-D[c] -> adp[c] + h[c] + xu5p-D[c]	Rv0729	Rv0729	Sugar Metabolism	0	0	1000	0
XYLabc	D xylose transport via ABC system	atp[c] + h2o[c] + xyl-D[e] -> adp[c] + h[c] + pi[c] + xyl-D[c]	( Rv1236 and Rv1237 and Rv1238 )	Rv1236 Rv1237 Rv1238	Transport	0	0	1000	0
YUMPS	yUMP synthetase	r5p[c] + ura[c] <=> h2o[c] + psd5p[c]	( Rv2793c and Rv3455c )	Rv2793c Rv3455c	Pyrimidine Metabolism	1	-1000	1000	0
biomass_Mtb_9_60atp_test_NOF	biomass composition for Mycobacterium tuberculosis v 01 60 atp	see biomass sheet			Exchange	0	0	1000	1
PMCOAS	Pimeloyl-CoA synthesis	4 accoa[c] + h2o[c] -> co2[c] + 3 coa[c] + h[c] + pmcoa[c]			Biotin Metabolism	0	0	1000	0
SAMREGEN	S-Adenosyl-4-methylthio-2-oxobutanoate conversion	2 amob[c] + 2 nh4[c] -> 2 amet[c] + o2[c]			Biotin Metabolism	0	0	1000	0
MCS	Methylcitrate synthase	h2o[c] + oaa[c] + ppcoa[c] -> coa[c] + h[c] + mcit[c]	Rv1131	Rv1131	Methylcitrate Cycle	0	0	1000	0
MCONT	Methylcitrate dehydratase	mcit[c] <=> micit[c]	(Rv1475c and Rv1130)	Rv1130 Rv1475c	Methylcitrate Cycle	1	-1000	1000	0
MCL	2-methylisocitrate lyase	micit[c] -> pyr[c] + succ[c]	( Rv1915 or Rv0467 )	Rv0467 Rv1915	Methylcitrate Cycle	0	0	1000	0
OCTAt2	Octanoate transport	h[e] + octa[e] -> h[c] + octa[c]			Transport	0	0	1000	0
EX_octa(e)	Octanoate exchange	octa[e] <=>			Exchange	1	0	1000	0
DCAt2	Decanoate transport	h[e] + dca[e] -> dca[c] + h[c]			Transport	0	0	1000	0
EX_dca(e)	Decanoate exchange	dca[e] <=>			Exchange	1	0	1000	0
DDCAt2	Dodecanoate transport	h[e] + ddca[e] -> ddca[c] + h[c]			Transport	0	0	1000	0
EX_ddca(e)	Dodecanoate exchange	ddca[e] <=>			Exchange	1	0	1000	0
HDCEAt2	Hexadecenoate transport	h[e] + hdcea[e] -> h[c] + hdcea[c]			Transport	0	0	1000	0
EX_hdcea(e)	Hexadecenoate exchange	hdcea[e] <=>			Exchange	1	0	1000	0
OCDCEAt2	Octadecenoate transport	h[e] + ocdcea[e] -> h[c] + ocdcea[c]			Transport	0	0	1000	0
EX_ocdcea(e)	Octadecenoate exchange	ocdcea[e] <=>			Exchange	1	0	1000	0
ARACHt2	Arachidic acid transport	h[e] + arach[e] -> arach[c] + h[c]			Transport	0	0	1000	0
EX_arach(e)	Arachidic acid exchange	arach[e] <=>			Exchange	1	0	1000	0
TTCt2	Tetracosanoate transport	h[e] + ttc[e] -> h[c] + ttc[c]			Transport	0	0	1000	0
EX_ttc(e)	Tetracosanoate exchange	ttc[e] <=>			Exchange	1	0	1000	0
HEXCt2	Hexacosanoate transport	h[e] + hexc[e] -> h[c] + hexc[c]			Transport	0	0	1000	0
EX_hexc(e)	Hexacosanoate exchange	hexc[e] <=>			Exchange	1	0	1000	0

## Sheet: metabolites
Metabolite name	Metabolite description	Metabolite formula
10fthf[c]	10-Formyltetrahydrofolate	C20H21N7O7
12dgr160[c]	1-2-Diacyl-sn-glycerol-dihexadecanoyl-n-C160	C35H68O5
13dpg[c]	3-Phospho-D-glyceroyl-phosphate	C3H4O10P2
1hdecg3p[c]	1-hexadecanoyl-sn-glycerol-3-phosphate	C19H37O7P1
1msg3p[c]	1-Acyl-sn-glycerol-3-phosphate-branched-C190	C22H43O7P
1pyr5c[c]	1-Pyrroline-5-carboxylate	C5H6NO2
23dhba[c]	2-3-Dihydroxybenzoyl-adenylate	C17H17N5O10P
23dhdp[c]	2-3-Dihydrodipicolinate	C7H5NO4
23dhmb[c]	R-2-3-Dihydroxy-3-methylbutanoate	C5H9O4
23dhmp[c]	R-2-3-Dihydroxy-3-methylpentanoate	C6H11O4
25aics[c]	S-2-5-Amino-1-5-phospho-D-ribosyl-imidazole-4-carboxamidosuccinate	C13H15N4O12P
25dhpp[c]	2-5-Diamino-6-hydroxy-4-5-phosphoribosylamino-pyrimidine	C9H14N5O8P
25drapp[c]	2-5-Diamino-6-ribosylamino-4-3H-pyrimidinone-5-phosphate	C9H14N5O8P
26dap-LL[c]	LL-2-6-Diaminoheptanedioate	C7H14N2O4
26dap-M[c]	meso-2-6-Diaminoheptanedioate	C7H14N2O4
2agpe160[c]	2-Acyl-sn-glycero-3-phosphoethanolamine-n-C160	C21H44NO7P1
2agpe180[c]	2-Acyl-sn-glycero-3-phosphoethanolamine-n-C180	C23H48NO7P1
2ahbut[c]	S-2-Aceto-2-hydroxybutanoate	C6H9O4
2ahhmd[c]	2-Amino-4-hydroxy-6-hydroxymethyl-7-8-dihydropteridine-diphosphate	C7H8N5O8P2
2ahhmp[c]	2-Amino-4-hydroxy-6-hydroxymethyl-7-8-dihydropteridine	C7H9N5O2
2c25dho[c]	2-Carboxy-2-5-dihydro-5-oxofuran-2-acetate	C7H6O6
2cpr5p[c]	1-2-Carboxyphenylamino-1-deoxy-D-ribulose-5-phosphate	C12H13NO9P
2dda7p[c]	2-Dehydro-3-deoxy-D-arabino-heptonate-7-phosphate	C7H10O10P
2dglcn[c]	2-Deoxy-D-gluconate	C6H11O6
2dhp[c]	2-Dehydropantoate	C6H9O4
2dmmq6[c]	2-Demethylmenaquinone-6	C40H54O2
2dmmq8[c]	2-Demethylmenaquinone-8	C50H70O2
2dmmql8[c]	2-Demethylmenaquinol-8	C50H72O2
2dr1p[c]	2-Deoxy-D-ribose-1-phosphate	C5H9O7P
2dr5p[c]	2-Deoxy-D-ribose-5-phosphate	C5H9O7P
2ippm[c]	2-Isopropylmaleate	C7H8O4
2mahmp[c]	2-Methyl-4-amino-5-hydroxymethylpyrimidine-diphosphate	C6H8N3O7P2
2me4p[c]	2-C-methyl-D-erythritol-4-phosphate	C5H11O7P
2mecdp[c]	2-C-methyl-D-erythritol-2-4-cyclodiphosphate	C5H10O9P2
2mop[c]	2-Methyl-3-oxopropanoate	C4H5O3
2obut[c]	2-Oxobutanoate	C4H5O3
2p4c2me[c]	2-phospho-4-cytidine-5-diphospho-2-C-methyl-D-erythritol	C14H22N3O17P3
2pg[c]	D-Glycerate-2-phosphate	C3H4O7P
2pglyc[c]	2-Phosphoglycolate	C2H2O6P
2shchc[c]	2-Succinyl-6-hydroxy-2-4-cyclohexadiene-1-carboxylate	C11H10O6
34hpp[c]	3-4-Hydroxyphenyl-pyruvate	C9H7O4
35cgmp[c]	3-5-Cyclic-GMP	C10H11N5O7P
3c2hmp[c]	3-Carboxy-2-hydroxy-4-methylpentanoate	C7H10O5
3c3hmp[c]	3-Carboxy-3-hydroxy-4-methylpentanoate	C7H10O5
3c4mop[c]	3-Carboxy-4-methyl-2-oxopentanoate	C7H8O5
3ddgc[c]	3-Dehydro-2-deoxy-D-gluconate	C6H9O6
3dhq[c]	3-Dehydroquinate	C7H9O6
3dhsk[c]	3-Dehydroshikimate	C7H7O5
3ig3p[c]	C-3-Indolyl-glycerol-3-phosphate	C11H12NO6P
3mob[c]	3-Methyl-2-oxobutanoate	C5H7O3
3mop[c]	S-3-Methyl-2-oxopentanoate	C6H9O3
3pg[c]	3-Phospho-D-glycerate	C3H4O7P
3php[c]	3-Phosphohydroxypyruvate	C3H2O7P
3psme[c]	5-O-1-Carboxyvinyl-3-phosphoshikimate	C10H9O10P
4abut[c]	4-Aminobutanoate	C4H9NO2
4abz[c]	4-Aminobenzoate	C7H6NO2
4adcho[c]	4-amino-4-deoxychorismate	C10H10NO5
4ahmmp[c]	4-Amino-5-hydroxymethyl-2-methylpyrimidine	C6H9N3O
4ampm[c]	4-Amino-2-methyl-5-phosphomethylpyrimidine	C6H8N3O4P
4c2me[c]	4-cytidine-5-diphospho-2-C-methyl-D-erythritol	C14H23N3O14P2
4h2opntn[c]	4-Hydroxy-2-oxopentanoate	C5H7O4
4hba[c]	4-Hydroxy-benzyl-alcohol	C7H8O2
4hba[e]	4-Hydroxy-benzyl-alcohol	C7H8O2
4hbzACP[c]	4-hydroxybenzoyl-ACP	C18H25N2O9PRS
4hbz[c]	4-Hydroxybenzoate	C7H5O3
4hthr[c]	4-Hydroxy-L-threonine	C4H9NO4
4mhetz[c]	4-Methyl-5-2-hydroxyethyl-thiazole	C6H9NOS
4mop[c]	4-Methyl-2-oxopentanoate	C6H9O3
4mpetz[c]	4-Methyl-5-2-phosphoethyl-thiazole	C6H8NO4PS
4pasp[c]	4-Phospho-L-aspartate	C4H6NO7P
4per[c]	4-Phospho-D-erythronate	C4H6O8P
4ppan[c]	D-4-Phosphopantothenate	C9H15NO8P
4ppcys[c]	N-R-4-Phosphopantothenoyl-L-cysteine	C12H20N2O9PS
4r5au[c]	4-1-D-Ribitylamino-5-aminouracil	C9H16N4O6
5aizc[c]	5-amino-1-5-phospho-D-ribosyl-imidazole-4-carboxylate	C9H11N3O9P
5aop[c]	5-Amino-4-oxopentanoate	C5H9NO3
5aprbu[c]	5-Amino-6-5-phosphoribitylamino-uracil	C9H15N4O9P
5apru[c]	5-Amino-6-5-phosphoribosylamino-uracil	C9H13N4O9P
5caiz[c]	5-phosphoribosyl-5-carboxyaminoimidazole	C9H11N3O9P
5dglcn[c]	5-Dehydro-D-gluconate	C6H9O7
5fthf[c]	5-Formyltetrahydrofolate	C20H21N7O7
5mta[c]	5-Methylthioadenosine	C11H15N5O3S
5mthf[c]	5-Methyltetrahydrofolate	C20H24N7O6
5mtr[c]	5-Methylthio-D-ribose	C6H12O4S
5odhf2a[c]	5-Oxo-4-5-dihydrofuran-2-acetate	C6H5O4
5oxpro[c]	5-Oxoproline	C5H6NO3
5prdmbz[c]	N1-5-Phospho-alpha-D-ribosyl-5-6-dimethylbenzimidazole	C14H17N2O7P
6hmhpt[c]	6-hydroxymethyl-dihydropterin	C7H9N5O2
6hmhptpp[c]	6-hydroxymethyl-dihydropterin-pyrophosphate	C7H8N5O8P2
6pgc[c]	6-Phospho-D-gluconate	C6H10O10P
6pgl[c]	6-phospho-D-glucono-1-5-lactone	C6H9O9P
8aonn[c]	8-Amino-7-oxononanoate	C9H17NO3
ACP[c]	acyl-carrier-protein	C11H21N2O7PRS
Ac1PIM1[c]	acyl-phosphatidylinositol-mannoside-tuberculosis	C66H124O19P
Ac1PIM2[c]	acyl-phosphatidylinositol-mannoside-di-mannose-tuberculosis	C72H134O24P
Ac1PIM3[c]	acyl-phosphatidylinositol-mannoside-tri-mannose-tuberculosis	C78H144O29P
Ac1PIM4[c]	acyl-phosphatidylinositol-mannoside-tetra-mannose-tuberculosis	C84H154O34P
Ac2PIM2[c]	di-acyl-phosphatidylinositol-mannoside-di-mannose-tuberculosis	C88H164O25P
PIM1[c]	phosphatidylinositol-mannoside-tuberculosis	C50H94O18P
PIM2[c]	phosphatidylinositol-mannoside-di-mannose-tuberculosis	C56H104O23P
PIM3[c]	phosphatidylinositol-mannoside-tri-mannose-tuberculosis	C62H114O28P
PIM4[c]	phosphatidylinositol-mannoside-tetra-mannose-tuberculosis	C68H124O33P
PIM5[c]	phosphatidylinositol-mannoside-penta-mannose-tuberculosis	C74H134O38P
PIM6[c]	phosphatidylinositol-mannoside-hexa-mannose-tuberculosis	C80H144O43P
aacoa[c]	Acetoacetyl-CoA	C25H36N7O18P3S
ac[c]	Acetate	C2H3O2
acac[c]	Acetoacetate	C4H5O3
acald[c]	Acetaldehyde	C2H4O
accoa[c]	Acetyl-CoA	C23H34N7O17P3S
acg5p[c]	N-Acetyl-L-glutamyl-5-phosphate	C7H9NO8P
acg5sa[c]	N-Acetyl-L-glutamate-5-semialdehyde	C7H10NO4
acgam1p[c]	N-Acetyl-D-glucosamine-1-phosphate	C8H14NO9P
acgam6p[c]	N-Acetyl-D-glucosamine-6-phosphate	C8H14NO9P
acgam[c]	N-Acetyl-D-glucosamine	C8H15NO6
acglu[c]	N-Acetyl-L-glutamate	C7H9NO5
achms[c]	O-Acetyl-L-homoserine	C6H11NO4
acorn[c]	N2-Acetyl-L-ornithine	C7H14N2O3
acser[c]	O-Acetyl-L-serine	C5H9NO4
actp[c]	Acetyl-phosphate	C2H3O5P
acysbmn[c]	acetyl-cystine-bimane	C15H18N3O5S
acysbmn[e]	acetyl-cystine-bimane	C15H18N3O5S
ad[c]	acetamide	C2H5NO
adcobdam[c]	Adenosyl-cobyrinate-diamide	C55H68CoN11O15
adcobhex[c]	adenosyl-cobyric-acid	C55H76CoN15O11
ade[c]	Adenine	C5H5N5
adfdOX[c]	Oxidized-adrenal-ferredoxin	UK
adfdRD[c]	Reduced-adrenal-ferredoxin	UKH2
adhlam[c]	S-Acetyldihydrolipoamide	C10H19NO2S2
adn[c]	Adenosine	C10H13N5O4
adocbi[c]	Adenosyl-cobinamide	C58H84CoN16O11
adocbip[c]	Adenosyl-cobinamide-phosphate	C58H83CoN16O14P
adocbl[c]	Adenosylcobalamin	C72H100CoN18O17P
adp[c]	ADP	C10H12N5O10P2
adpglc[c]	ADPglucose	C16H23N5O15P2
agalfragund[c]	arabinofuranose-galactofuranosyl-30-rhamanosyl-N-acetylglucosamyl-undecaprenyl-diphosphate-M-tb	C254H423NO171P2
agdpcbi[c]	Adenosine-GDP-cobinamide	C68H95CoN21O21P2
agm[c]	Agmatine	C5H16N4
ahcys[c]	S-Adenosyl-L-homocysteine	C14H20N6O5S
ahdt[c]	2-Amino-4-hydroxy-6-erythro-1-2-3-trihydroxypropyl-dihydropteridine-triphosphate	C9H12N5O13P3
aicar[c]	5-Amino-1-5-Phospho-D-ribosyl-imidazole-4-carboxamide	C9H13N4O8P
air[c]	5-amino-1-5-phospho-D-ribosyl-imidazole	C8H12N3O7P
akg[c]	2-Oxoglutarate	C5H4O5
ala-B[c]	beta-Alanine	C3H7NO2
ala-B[e]	beta-Alanine	C3H7NO2
ala-D[c]	D-Alanine	C3H7NO2
ala-D[e]	D-Alanine	C3H7NO2
ala-L[c]	L-Alanine	C3H7NO2
ala-L[e]	L-Alanine	C3H7NO2
alaala[c]	D-Alanyl-D-alanine	C6H12N2O3
alac-S[c]	S-2-Acetolactate	C5H7O4
alatrna[c]	L-Alanyl-tRNA-Ala	C3H6NOR
alpam[c]	S-aminomethyldihydrolipoamide	C9H21N2OS2
alpro[c]	S-Aminomethyldihydrolipoylprotein	CH6NS2X
amet[c]	S-Adenosyl-L-methionine	C15H23N6O5S
ametam[c]	S-Adenosylmethioninamine	C14H24N6O3S
amob[c]	S-Adenosyl-4-methylthio-2-oxobutanoate	C15H19N5O6S
amp[c]	AMP	C10H12N5O7P
anth[c]	Anthranilate	C7H6NO2
apoACP[c]	apoprotein-acyl-carrier-protein	RHO
appl[c]	1-Aminopropan-2-ol	C3H10NO
applp[c]	D-1-Aminopropan-2-ol-O-phosphate	C3H9NO4P
aps[c]	Adenosine-5-phosphosulfate	C10H12N5O10PS
arab-D[c]	D-Arabinose	C5H10O5
arab-D[e]	D-Arabinose	C5H10O5
arab-L[c]	L-Arabinose	C5H10O5
arab-L[e]	L-Arabinose	C5H10O5
arabinan[c]	arabinan-complex-Mtb	C684H1104O552
arabinanagalfragund[c]	arabinan-arabinofuranose-galactofuranosyl-30-rhamanosyl-N-acetylglucosamyl-undecaprenyl-diphosphate-M-tb	C938H1525NO722P2
arachACP[c]	eicosanoyl-ACP	C31H59N2O8PRS
arach[c]	Arachidic-acid	C20H39O2
arachcoa[c]	arachidyl-coenzyme-A	C41H70N7O17P3S
arg-L[c]	L-Arginine	C6H15N4O2
arg-L[e]	L-Arginine	C6H15N4O2
argsuc[c]	N-omega-L-Arginino-succinate	C10H17N4O6
arpp[c]	5-phosphoarabinose-pyrophosphate	C5H8O14P3
asn-L[c]	L-Asparagine	C4H8N2O3
asn-L[e]	L-Asparagine	C4H8N2O3
asp-L[c]	L-Aspartate	C4H6NO4
asp-L[e]	L-Aspartate	C4H6NO4
aspsa[c]	L-Aspartate-4-semialdehyde	C4H7NO3
atp[c]	ATP	C10H12N5O13P3
atp[e]	ATP	C10H12N5O13P3
betald[c]	Betaine-aldehyde	C5H12NO
bhb[c]	R-3-Hydroxybutanoate	C4H7O3
bmn[c]	bimane	C10H12N2O2
bmn[e]	bimane	C10H12N2O2
bmnmsh[c]	bimane-conjugated-mycothiol-mtb	C27H40N4O14S
btamp[c]	Biotinyl-5-AMP	C20H27N7O9PS
btn[c]	Biotin	C10H15N2O3S
ca2[c]	Calcium	Ca
ca2[e]	Calcium	Ca
camp[c]	cAMP	C10H11N5O6P
cbasp[c]	N-Carbamoyl-L-aspartate	C5H6N2O5
cbi[c]	Cobinamide	C48H72CoN11O8
cbl1[c]	Cob-I-alamin	C62H88CoN13O14P
cbp[c]	Carbamoyl-phosphate	CH2NO5P
cdp[c]	CDP	C9H12N3O11P2
cdpc16c19g[c]	cdp-diacylglycerol-C160-C190	C47H85N3O15P2
cdpc19c19g[c]	cdp-diacylglycerol-C190-C190	C50H91N3O15P2
cdpdhdecg[c]	CDP-1-2-dihexadecanoylglycerol	C44H79N3O15P2
cdpdodecg[c]	CDP-1-2-dioctadecanoylglycerol	C48H87N3O15P2
cgly[c]	Cys-Gly	C5H10N2O3S
chexccoa[c]	carboxy-hexacosanoyl-CoA	C48H81N7O18P3S
chol[c]	Choline	C5H14NO
chol[e]	Choline	C5H14NO
chor[c]	chorismate	C10H8O6
cigam[c]	cys-1D-myo-inositol-2-deoxy-D-glucopyranoside	C15H28N2O11S
cit[c]	Citrate	C6H5O7
cit[e]	Citrate	C6H5O7
citr-L[c]	L-Citrulline	C6H13N3O3
cl[c]	Chloride	Cl
cl[e]	Chloride	Cl
clpn160190[c]	cardiolipin-dihexadecanoyl-dimethylstearoyl	C79H152O17P2
cmcbtt[c]	carboxymycobactin-T-R8-carbon-final-carbon-is-carboxyl-group	C33H48N5O13
cmp[c]	CMP	C9H12N3O8P
co1dam[c]	Cob-I-yrinate-a-c-diamide	C45H56CoN6O12
co2[c]	CO2	CO2
co2[e]	CO2	CO2
co2dam[c]	Cob-II-yrinate-a-c-diamide	C45H56CoN6O12
co[c]	Carbon-monoxide	CO
co[e]	Carbon-monoxide	CO
coa[c]	Coenzyme-A	C21H32N7O16P3S
coa[e]	Coenzyme-A	C21H32N7O16P3S
cobalt2[c]	Co2	Co
cobalt2[e]	Co2	Co
cobya[c]	Cobyrinate	C45H52N4O14Co
codhpre6[c]	cobalt-dihydro-precorrin-6	C44H47N4O16Co
copre2[c]	cobalt-precorrin-2	C42H38N4O16Co
copre3[c]	cobalt-precorrin-3	C43H40N4O16Co
copre4[c]	cobalt-precorrin-4	C44H43N4O16Co
copre5[c]	cobalt-precorrin-5	C45H45N4O16Co
copre6[c]	cobalt-precorrin-6	C44H45N4O16Co
copre8[c]	cobalt-precorrin-8	C45H52N4O14Co
cpppg1[c]	Coproporphyrinogen-I	C36H40N4O8
cpppg3[c]	Coproporphyrinogen-III	C36H40N4O8
crn[c]	L-Carnitine	C7H15NO3
crn[e]	L-Carnitine	C7H15NO3
ctp[c]	CTP	C9H12N3O14P3
cu2[c]	Cu2	Cu
cu2[e]	Cu2	Cu
cyan[c]	Hydrogen-cyanide	CHN
cys-L[c]	L-Cysteine	C3H7NO2S
cyst-L[c]	L-Cystathionine	C7H14N2O4S
cytd[c]	Cytidine	C9H13N3O5
cytd[e]	Cytidine	C9H13N3O5
dad-2[c]	Deoxyadenosine	C10H13N5O3
dadp[c]	dADP	C10H12N5O9P2
damp[c]	dAMP	C10H12N5O6P
dann[c]	7-8-Diaminononanoate	C9H21N2O2
datp[c]	dATP	C10H12N5O12P3
db4p[c]	3-4-dihydroxy-2-butanone-4-phosphate	C4H7O6P
dca[c]	Decanoate-n-C100	C10H19O2
dcamp[c]	N6-1-2-Dicarboxyethyl-AMP	C14H14N5O11P
dcdp[c]	dCDP	C9H12N3O10P2
dcmp[c]	dCMP	C9H12N3O7P
dctp[c]	dCTP	C9H12N3O13P3
dcyt[c]	Deoxycytidine	C9H13N3O4
ddca[c]	Dodecanoate-n-C120	C12H23O2
decd-tb[c]	E-E-E-E-E-E-E-Z-Z-decaprenyl-phosphate	C50H81O4P
decda-tb[c]	decaprenylphosphoryl-beta-D-arabinofuranose	C55H89O8P
decdman1p-tb[c]	E-E-E-E-E-E-E-Z-Z-decaprenyl-mannose-phosphate	C56H92O9P
decdp[c]	all-trans-Decaprenyl-diphosphate	C50H81O7P2
decdp-tb[c]	E-E-E-E-E-E-E-Z-Z-Decaprenyl-diphosphate	C50H81O7P2
decdpa-tb[c]	decaprenylphosphoryl-beta-D-5-phosphoarabinofuranose	C55H88O11P2
decdpr-tb[c]	decaprenylphosphoryl-beta-D-5-phosphoribose	C55H88O11P2
decdr-tb[c]	decaprenylphosphoryl-beta-D-5-ribose	C55H89O8P
dgdp[c]	dGDP	C10H12N5O10P2
dgmp[c]	dGMP	C10H12N5O7P
dgsn[c]	Deoxyguanosine	C10H13N5O4
dgtp[c]	dGTP	C10H12N5O13P3
dhap[c]	Dihydroxyacetone-phosphate	C3H5O6P
dhf[c]	7-8-Dihydrofolate	C19H19N7O6
dhlam[c]	Dihydrolipoamide	C8H17NOS2
dhlpro[c]	Dihydrolipolprotein	H2S2X
dhna[c]	1-4-Dihydroxy-2-naphthoate	C11H7O4
dhnpt[c]	Dihydroneopterin	C9H13N5O4
dhor-S[c]	S-Dihydroorotate	C5H5N2O4
dhpmp[c]	Dihydroneopterin-monophosphate	C9H12N5O7P
dhpt[c]	Dihydropteroate	C14H13N6O3
din[c]	Deoxyinosine	C10H12N4O4
dmarach[c]	di-methyl-arachic-acid	C22H43O2
dmbhn[c]	di-methyl-behenic-acid	C24H47O2
dmbzid[c]	5-6-Dimethylbenzimidazole	C9H10N2
dmlgnc[c]	dimethyl-lignoceric-acid	C26H51O2
dmlz[c]	6-7-Dimethyl-8-1-D-ribityl-lumazine	C13H18N4O6
dmpp[c]	Dimethylallyl-diphosphate	C5H9O7P2
dnad[c]	Deamino-NAD	C21H24N6O15P2
dpcoa[c]	Dephospho-CoA	C21H33N7O13P2S
dscl[c]	dihydrosirohydrochlorin	C42H41N4O16
dtbt[c]	Dethiobiotin	C10H17N2O3
dtdp4d6dg[c]	dTDP-4-dehydro-6-deoxy-D-glucose	C16H22N2O15P2
dtdp4d6dm[c]	dTDP-4-dehydro-6-deoxy-L-mannose	C16H22N2O15P2
dtdp[c]	dTDP	C10H13N2O11P2
dtdpglu[c]	dTDPglucose	C16H24N2O16P2
dtdprmn[c]	dTDP-L-rhamnose	C16H24N2O15P2
dtmp[c]	dTMP	C10H13N2O8P
dttOX[c]	Oxidized-dithiothreitol	C4H8O2S2
dtt[c]	Dithiothreitol	C4H10O2S2
dttp[c]	dTTP	C10H13N2O14P3
dudp[c]	dUDP	C9H11N2O11P2
dump[c]	dUMP	C9H11N2O8P
duri[c]	Deoxyuridine	C9H12N2O5
dutp[c]	dUTP	C9H11N2O14P3
dxyl5p[c]	1-deoxy-D-xylulose-5-phosphate	C5H9O7P
dxyl[c]	1-deoxy-D-xylulose	C5H10O4
e4p[c]	D-Erythrose-4-phosphate	C4H7O7P
eig3p[c]	D-erythro-1-Imidazol-4-yl-glycerol-3-phosphate	C6H9N2O6P
enter[c]	Enterochelin	C30H27N3O15
etha[c]	Ethanolamine	C2H8NO
etha[e]	Ethanolamine	C2H8NO
f6p[c]	D-Fructose-6-phosphate	C6H11O9P
fad[c]	Flavin-adenine-dinucleotide-oxidized	C27H31N9O15P2
fadh2[c]	Flavin-adenine-dinucleotide-reduced	C27H33N9O15P2
fald[c]	Formaldehyde	CH2O
fc1p[c]	L-Fuculose-1-phosphate	C6H11O8P
fcmcbtt[c]	iron-III-chelated-carboxymycobactin-T-R8-carbon-final-carbon-is-carboxyl-group	C33H48N5O13Fe
fdox[c]	ferredoxin-oxidized-24Fe-4S	Fe8S8X
fdp[c]	D-Fructose-1-6-bisphosphate	C6H10O12P2
fdred[c]	ferredoxin-reduced-24Fe-4S	Fe8S8X
fdxox[c]	Oxidized-ferredoxin	X
fdxrd[c]	Reduced-ferredoxin	XH2
fe2[c]	Fe2	Fe
fe2[e]	Fe2	Fe
fe3[c]	Fe3	Fe
fe3[e]	Fe3	Fe
fgam[c]	N2-Formyl-N1-5-phospho-D-ribosyl-glycinamide	C8H13N2O9P
ficytc[c]	Ferricytochrome-c	C42H52FeN8O6S2
fmcbtt[c]	Iron-II-mycobactin-T	C43H71N5O10Fe
fmettrna[c]	N-Formylmethionyl-tRNA	C6H9NO2SR
fmn[c]	FMN	C17H19N4O9P
focytc[c]	Ferrocytochrome-c	C42H53FeN8O6S2
fol[c]	Folate	C19H18N7O6
for[c]	Formate	CH1O2
forcoa[c]	Formyl-CoA	C22H32N7O17P3S
fpram[c]	2-Formamido-N1-5-phospho-D-ribosyl-acetamidine	C8H15N3O8P
fprica[c]	5-Formamido-1-5-phospho-D-ribosyl-imidazole-4-carboxamide	C10H13N4O9P
frdp[c]	Farnesyl-diphosphate	C15H25O7P2
frrppdima[c]	fucose-rhamnose-rhamnose-phenol-phthiocerol-dimycocerosate-Mtb	C117H218O18
fum[c]	Fumarate	C4H2O4
fum[e]	Fumarate	C4H2O4
g1p[c]	D-Glucose-1-phosphate	C6H11O9P
g3p[c]	Glyceraldehyde-3-phosphate	C3H5O6P
g3pe[c]	sn-Glycero-3-phosphoethanolamine	C5H14NO6P
g6p[c]	D-Glucose-6-phosphate	C6H11O9P
gal1p[c]	alpha-D-Galactose-1-phosphate	C6H11O9P
gal[c]	D-Galactose	C6H12O6
gal[e]	D-Galactose	C6H12O6
galfragund[c]	galactofuranosyl-30-rhamanosyl-N-acetylglucosamyl-undecaprenyl-diphosphate-M-tb	C249H415NO167P2
gam1p[c]	D-Glucosamine-1-phosphate	C6H13NO8P
gam6p[c]	D-Glucosamine-6-phosphate	C6H13NO8P
gar[c]	N1-5-Phospho-D-ribosyl-glycinamide	C7H14N2O8P
gcald[c]	Glycolaldehyde	C2H4O2
gcald[e]	Glycolaldehyde	C2H4O2
gdp[c]	GDP	C10H12N5O11P2
gdpddman[c]	GDP-4-dehydro-6-deoxy-D-mannose	C16H21N5O15P2
gdpfuc[c]	GDP-L-fucose	C16H23N5O15P2
gdpmann[c]	GDP-D-mannose	C16H23N5O16P2
gdptp[c]	Guanosine-3-diphosphate-5-triphosphate	C10H11N5O20P5
glc-D[c]	D-Glucose	C6H12O6
glc-D[e]	D-Glucose	C6H12O6
glcn[c]	D-Gluconate	C6H11O7
gln-L[c]	L-Glutamine	C5H10N2O3
glu1sa[c]	L-Glutamate-1-semialdehyde	C5H9NO3
glu5p[c]	L-Glutamate-5-phosphate	C5H8NO7P
glu5sa[c]	L-Glutamate-5-semialdehyde	C5H9NO3
glu-D[c]	D-Glutamate	C5H8NO4
glu-L[c]	L-Glutamate	C5H8NO4
glu-L[e]	L-Glutamate	C5H8NO4
gluala[c]	5-L-Glutamyl-L-alanine	C8H13N2O5
glucys[c]	gamma-L-Glutamyl-L-cysteine	C8H13N2O5S
glutrna[c]	L-Glutamyl-tRNA-Glu	C5H7NO3R
glx[c]	Glyoxylate	C2H1O3
gly[c]	Glycine	C2H5NO2
gly[e]	Glycine	C2H5NO2
glyb[c]	Glycine-betaine	C5H11NO2
glyb[e]	Glycine-betaine	C5H11NO2
glyc3p[c]	Glycerol-3-phosphate	C3H7O6P
glyc3p[e]	Glycerol-3-phosphate	C3H7O6P
glyc-R[c]	R-Glycerate	C3H5O4
glyc[c]	Glycerol	C3H8O3
glyc[e]	Glycerol	C3H8O3
glyclt[c]	Glycolate	C2H3O3
glycogen[c]	glycogen	C6H10O5
gmp[c]	GMP	C10H12N5O8P
grdp[c]	Geranyl-diphosphate	C10H17O7P2
gsn[c]	Guanosine	C10H13N5O5
gthox[c]	Oxidized-glutathione	C20H30N6O12S2
gthrd[c]	Reduced-glutathione	C10H16N3O6S
gthrd[e]	Reduced-glutathione	C10H16N3O6S
gtp[c]	GTP	C10H12N5O14P3
gua[c]	Guanine	C5H5N5O
h2[c]	H2	H2
h2[e]	H2	H2
h2co3[c]	carbonic-acid	H2CO3
h2co3[e]	carbonic-acid	H2CO3
h2mb4p[c]	1-hydroxy-2-methyl-2-E-butenyl-4-diphosphate	C5H9O8P2
h2o2[c]	Hydrogen-peroxide	H2O2
h2o[c]	H2O	H2O
h2o[e]	H2O	H2O
h2s[c]	Hydrogen-sulfide	H2S
h2s[e]	Hydrogen-sulfide	H2S
h[c]	H	H
h[e]	H	H
harab-D[c]	hexa-arabinofuranoside	C30H50O25
hco3[c]	Bicarbonate	CHO3
hcys-L[c]	L-Homocysteine	C4H9NO2S
hdca[c]	Hexadecanoate-n-C160	C16H31O2
hdca[e]	Hexadecanoate-n-C160	C16H31O2
hdcea[c]	Hexadecenoate-n-C161	C16H29O2
hdcoa[c]	Hexadecenoyl-CoA-n-C161CoA	C37H60N7O17P3S
hexc[c]	hexacosanoate-n-C260	C26H51O2
hexccoa[c]	Hexacosanoyl-CoA-n-C260CoA	C47H82N7O17P3S
hgbam[c]	Hydrogenobyrinate-a-c-diamide	C45H57N6O12
hgbyr[c]	Hydrogenobyrinate	C45H54N4O14
his-L[c]	L-Histidine	C6H9N3O2
his-L[e]	L-Histidine	C6H9N3O2
hisp[c]	L-Histidinol-phosphate	C6H11N3O4P
histd[c]	L-Histidinol	C6H12N3O
hmbil[c]	Hydroxymethylbilane	C40H38N4O17
hmocta[c]	hexa-methyl-octacosanoate	C34H67O2
hmtria[c]	hexa-methyl-triacontanoic-acid-C300-plus-6-methyl-branches	C36H71O2
hom-L[c]	L-Homoserine	C4H9NO3
homtta[c]	10-hydroxy-octa-methyl-tetracontatricosanoic-acid-C340-8-methyl-branched-carbons-1-hydroxylated-carbon	C42H83O3
hpglu[c]	Tetrahydropteroyltri-L-glutamate	C24H34N8O12
hpmdtria[c]	hepta-methyl-dotriacontanoic-acid-7-methyl-branches	C39H77O2
hpmtria[c]	hepta-methyl-triacontanoic-acid-C300-plus-7-methyl-branches	C37H73O2
hxan[c]	Hypoxanthine	C5H4N4O
iacgam[c]	1D-myo-inositol-2-Acetamido-2-deoxy-D-glucopyranoside	C14H25NO11
iasp[c]	Iminoaspartate	C4H3NO4
ichor[c]	Isochorismate	C10H8O6
icit[c]	Isocitrate	C6H5O7
id3acald[c]	Indole-3-acetaldehyde	C10H9NO
id3acald[e]	Indole-3-acetaldehyde	C10H9NO
idp[c]	IDP	C10H11N4O11P2
igam[c]	1D-myo-inositol-2-deoxy-D-glucopyranoside	C12H24NO10
ile-L[c]	L-Isoleucine	C6H13NO2
ile-L[e]	L-Isoleucine	C6H13NO2
imacp[c]	3-Imidazol-4-yl-2-oxopropyl-phosphate	C6H7N2O5P
imp[c]	IMP	C10H11N4O8P
indole[c]	Indole	C8H7N
indpyr[c]	Indolepyruvate	C11H8NO3
inost[c]	myo-Inositol	C6H12O6
ins[c]	Inosine	C10H12N4O5
ipdp[c]	Isopentenyl-diphosphate	C5H9O7P2
itp[c]	ITP	C10H11N4O14P3
k[c]	potassium	K
k[e]	potassium	K
kmeroacidACP[c]	keto-meroacid-ACP	C69H131N2O8PRS
kmeroacidcyc1ACP[c]	cyclopropanated-keto-meroacid-ACP-1-cyclopropane-ring	C70H133N2O8PRS
kmeroacidcyc2ACP[c]	cyclopropanated-keto-meroacid-ACP-2-cyclopropane-rings	C71H135N2O8PRS
kmeroacidcyc2AMP[c]	cyclopropanated-keto-meroacid-AMP-2-cyclopropane-rings	C70H127N5O8P
kmycolate[c]	keto-mycolate-2-cyclopropanated-rings	C86H166O3
lac-L[c]	L-Lactate	C3H5O3
lac-L[e]	L-Lactate	C3H5O3
lald-L[c]	L-Lactaldehyde	C3H6O2
lcts[c]	Lactose	C12H22O11
lcts[e]	Lactose	C12H22O11
leu-L[c]	L-Leucine	C6H13NO2
leu-L[e]	L-Leucine	C6H13NO2
lpam[c]	Lipoamide	C8H15NOS2
lpro[c]	Lipoylprotein	S2X
lys-L[c]	L-Lysine	C6H15N2O2
lys-L[e]	L-Lysine	C6H15N2O2
m1ocdca[c]	methyl-octadecanoate	C19H37O2
malACP[c]	Malonyl-acyl-carrier-protein	C14H22N2O10PRS
mal-L[c]	L-Malate	C4H4O5
mal-L[e]	L-Malate	C4H4O5
malcoa[c]	Malonyl-CoA	C24H33N7O19P3S
malt[c]	Maltose	C12H22O11
malt[e]	Maltose	C12H22O11
malthp[c]	Maltoheptaose	C42H72O36
malthp[e]	Maltoheptaose	C42H72O36
maltpt[c]	Maltopentaose	C30H52O26
man1p[c]	D-Mannose-1-phosphate	C6H11O9P
man6p[c]	D-Mannose-6-phosphate	C6H11O9P
man[c]	D-Mannose	C6H12O6
marach[c]	methyl-arachidic-acid	C21H41O2
mbhn[c]	methyl-behenic-acid	C23H45O2
mcbts[c]	mycobactin-S	C44H73N5O10
mcbtt[c]	mycobactin-T	C43H71N5O10
meoh[c]	Methanol	CH4O1
meoh[e]	Methanol	CH4O1
meroacidACP[c]	alpha-meroacid-ACP	C61H115N2O8PRS
meroacidcyc1ACP[c]	cyclopropanated-alpha-meroacid-ACP-1-cyclopropane-ring	C62H117N2O8PRS
meroacidcyc2ACP[c]	cyclopropanated-alpha-meroacid-ACP-2-cyclopropane-rings	C63H119N2O8PRS
meroacidcyc2AMP[c]	cyclopropanated-alpha-meroacid-AMP-2-cyclopropane-rings	C62H111N5O8P
met-L[c]	L-Methionine	C5H11NO2S
met-L[e]	L-Methionine	C5H11NO2S
methf[c]	5-10-Methenyltetrahydrofolate	C20H20N7O6
metsox-R-L[c]	L-methionine-R-sulfoxide	C5H11NO3S
metsox-S-L[c]	L-Methionine-Sulfoxide	C5H11NO3S
mettrna[c]	L-Methionyl-tRNA-Met	C5H10NOSR
mfrrppdima[c]	phenolic-glycolipid-Mtb	C121H226O18
mg2[c]	magnesium	Mg
mg2[e]	magnesium	Mg
mharab-D[c]	mannose-capped-hexa-arabinofuranoside	C48H80O40
mhpglu[c]	5-Methyltetrahydropteroyltri-L-glutamate	C25H36N8O12
mi1p-D[c]	1D-myo-Inositol-1-phosphate	C6H11O9P
mi3p-D[c]	1D-myo-Inositol-3-phosphate	C6H11O9P
mi4p-D[c]	1D-myo-Inositol-4-phosphate	C6H11O9P
mkmeroacidACP[c]	methyl-hydroxy-keto-meroacid-ACP-1-cyclopropane-ring	C70H135N2O9PRS
mkmeroacidcyc1ACP[c]	cyclopropanated-methyl-hydroxy-keto-meroacid-ACP-1-cyclopropane-ring	C71H137N2O9PRS
mkmeroacidcyc1AMP[c]	cyclopropanated-methyl-hydroxy-keto-meroacid-AMP-1-cyclopropane-ring	C70H129N5O9P
mkmycolate[c]	keto-mycolate-1-cyclopropanated-rings	C86H168O4
mlthf[c]	5-10-Methylenetetrahydrofolate	C20H21N7O6
mmcoa-R[c]	R-Methylmalonyl-CoA	C25H35N7O19P3S
mmcoa-S[c]	S-Methylmalonyl-CoA	C25H35N7O19P3S
mmeroacidACP[c]	methoxy-meroacid-ACP	C67H127N2O8PRS
mmeroacidcyc1ACP[c]	cyclopropanated-methoxy-meroacid-ACP-1-cyclopropane-ring	C68H129N2O8PRS
mmeroacidcyc2ACP[c]	cyclopropanated-methoxy-meroacid-ACP-2-cyclopropane-rings	C69H131N2O8PRS
mmeroacidcyc2AMP[c]	cyclopropanated-methoxy-meroacid-AMP-2-cyclopropane-rings	C68H123N5O8P
mmmeroacidACP[c]	methyl-hydroxy-methoxy-meroacid-ACP	C68H131N2O9PRS
mmmeroacidcyc1ACP[c]	cyclopropanated-methyl-hydroxy-methoxy-meroacid-ACP-1-cyclopropane-ring	C69H133N2O9PRS
mmmeroacidcyc1AMP[c]	cyclopropanated-methyl-hydroxy-methoxy-meroacid-AMP-1-cyclopropane-ring	C68H125N5O9P
mmmycolate[c]	methoxy-mycolate-1-cyclopropanated-ring	C84H164O4
mmycolate[c]	methoxy-mycolate-2-cyclopropanated-rings	C84H162O3
mndn[c]	menadione	C11H8O2
mocdca[c]	10-methylstearic-acid	C19H37O2
motre[c]	maltooligosyltrehalose	C42H72O36
mppp9[c]	Magnesium-protoporphyrin	C34H30MgN4O4
mql6[c]	Menaquinol-6	C41H58O2
mql8[c]	Menaquinol-8	C51H74O2
mqn6[c]	Menaquinone-6	C41H56O2
mqn8[c]	Menaquinone-8	C51H72O2
msa[c]	Malonate-semialdehyde	C3H3O3
msh[c]	mycothiol-reduced	C17H30N2O12S
mshfald[c]	mycothiol-conjugated-methanol	C18H32N2O13S
mshfaldox[c]	mycothiol-conjugated-aldehyde	C18H30N2O13S
mssg[c]	mycothiol-oxidized-dimer	C34H58N4O24S2
mstrACP[c]	10methyl-stearyoyl-ACP	C30H57N2O8PRS
mycolate[c]	mycolate-2-cyclopropanated-rings	C78H150O3
na1[c]	Sodium	Na
na1[e]	Sodium	Na
nac[c]	Nicotinate	C6H4NO2
nad[c]	Nicotinamide-adenine-dinucleotide	C21H26N7O14P2
nadh[c]	Nicotinamide-adenine-dinucleotide-reduced	C21H27N7O14P2
nadp[c]	Nicotinamide-adenine-dinucleotide-phosphate	C21H25N7O17P3
nadph[c]	Nicotinamide-adenine-dinucleotide-phosphate-reduced	C21H26N7O17P3
ncam[c]	Nicotinamide	C6H6N2O
nh4[c]	Ammonium	H4N
nh4[e]	Ammonium	H4N
nh4oh[c]	Ammonium-hydroxide	H5NO
nicrnt[c]	Nicotinate-D-ribonucleotide	C11H12NO9P
no2[c]	Nitrite	NO2
no2[e]	Nitrite	NO2
no3[c]	Nitrate	NO3
no3[e]	Nitrate	NO3
no[c]	Nitric-oxide	NO
no[e]	Nitric-oxide	NO
o2[c]	O2	O2
o2[e]	O2	O2
o2s[c]	Superoxide-anion	O2
oaa[c]	Oxaloacetate	C4H2O5
occoa[c]	Octanoyl-CoA-n-C80CoA	C29H46N7O17P3S
ocdca[c]	octadecanoate-n-C180	C18H35O2
ocdca[e]	octadecanoate-n-C180	C18H35O2
ocdcea[c]	octadecenoate-n-C181	C18H33O2
octa[c]	octanoate-n-C80	C8H15O2
octdp[c]	all-trans-Octaprenyl-diphosphate	C40H65O7P2
odecoa[c]	Octadecenoyl-CoA-n-C181CoA	C39H64N7O17P3S
ohpb[c]	2-Oxo-3-hydroxy-4-phosphobutanoate	C4H4O8P
omdtria[c]	octa-methyl-dotriacontanoic-acid-C320-with-7-methyl-branches	C40H79O2
omtta[c]	octa-methyl-tetracontatricosanoic-acid-C340-8-methyl-branched-carbons	C42H83O2
orn[c]	Ornithine	C5H13N2O2
orn[e]	Ornithine	C5H13N2O2
orot5p[c]	Orotidine-5-phosphate	C10H10N2O11P
orot[c]	Orotate	C5H3N2O4
oxa[c]	Oxalate	C2O4
oxalcoa[c]	Oxalyl-CoA	C23H31N7O19P3S
pa160190[c]	1-2-sn-glycerol-3-phosphate	C38H73O8P
pa160[c]	1-2-dihexadecanoyl-sn-glycerol-3-phosphate	C35H67O8P1
pa190190[c]	1-2-sn-glycerol-3-phosphate	C41H79O8P
pac[c]	Phenylacetic-acid	C8H7O2
pac[e]	Phenylacetic-acid	C8H7O2
pacald[c]	Phenylacetaldehyde	C8H8O
palmACP[c]	Palmitoyl-ACP-n-C160ACP	C27H51N2O8PRS
pan4p[c]	Pantetheine-4-phosphate	C11H21N2O7PS
pant-R[c]	R-Pantoate	C6H11O4
pap[c]	Adenosine-3-5-bisphosphate	C10H11N5O10P2
paps[c]	3-Phosphoadenylyl-sulfate	C10H11N5O13P2S
pat[c]	penta-acyl-trehalose	C138H264O16
pdima[c]	phthiocerol-dimycocerosate-A-Mtb	C96H190O5
pdima[e]	phthiocerol-dimycocerosate-A-Mtb	C96H190O5
pdx5p[c]	Pyridoxine-5-phosphate	C8H10NO6P
pe160[c]	phosphatidylethanolamine-dihexadecanoyl-n-C160	C37H74N1O8P1
pe180[c]	phosphatidylethanolamine-dioctadecanoyl-n-C180	C41H82N1O8P1
peamn[c]	Phenethylamine	C8H12N
pep[c]	Phosphoenolpyruvate	C3H2O6P
peptido-EC[c]	Peptidoglycan-subunit-of-Escherichia-coli	C40H62N8O21
peptido-TB1[c]	peptidoglycan-subunit-for-Mycobacterium-tuberculosis	C39H63N8O19
peptido-TB2[c]	peptidoglycan-subunit-for-Mycobacterium-tuberculosis	C39H63N8O19
pg160190[c]	Phosphatidylglycerol-hexadecanoyl-methylstearoyl	C41H80O10P
pg160[c]	Phosphatidylglycerol-dihexadecanoyl-n-C160	C38H74O10P1
pg190[c]	Phosphatidylglycerol-dimethylstearoyl-C190	C44H86O10P
pgp160190[c]	Phosphatidylglycerophosphate-hexadecanoyl-tuberculostearoyl-C160-C190	C41H79O13P2
pgp160[c]	Phosphatidylglycerophosphate-dihexadecanoyl-n-C160	C38H73O13P2
pgp190[c]	Phosphatidylglycerophosphate-dituberculostearoyl-C190	C44H85O13P2
phdcaACP[c]	phenol-palmitic-acid-ACP	C34H57N2O9PRS
phdca[c]	phenol-palmitic-acid	C23H37O3
phdca[e]	phenol-palmitic-acid	C23H37O3
phdcacoa[c]	phenol-palmitic-coenzyme-A	C44H68N7O18P3S
phe-L[c]	L-Phenylalanine	C9H11NO2
phe-L[e]	L-Phenylalanine	C9H11NO2
pheme[c]	Protoheme	C34H30FeN4O4
phom[c]	O-Phospho-L-homoserine	C4H8NO6P
phpyr[c]	Phenylpyruvate	C9H7O3
phthcl[c]	phthiocol-oxidized	C11H8O3
phthclh2[c]	phthiocol-reduced	C11H10O3
phthdl[c]	phthiodolone	C31H62O3
phthiocerol[c]	phthiocerol-A	C32H66O3
phthr[c]	O-Phospho-4-hydroxy-L-threonine	C4H8NO7P
pi[c]	Phosphate	HO4P
pi[e]	Phosphate	HO4P
pmcoa[c]	Pimeloyl-CoA	C28H41N7O19P3S
pmhexc[c]	penta-methyl-hexacosanoate	C31H61O2
pmocta[c]	penta-methyl-octacosanoate	C33H65O2
pmtcoa[c]	Palmitoyl-CoA-n-C160CoA	C37H62N7O17P3S
pnto-R[c]	R-Pantothenate	C9H16NO5
ppa[c]	Propionate-n-C30	C3H5O2
ppa[e]	Propionate-n-C30	C3H5O2
ppal[c]	Propanal	C3H6O
ppbng[c]	Porphobilinogen	C10H13N2O4
ppcoa[c]	Propanoyl-CoA	C24H36N7O17P3S
ppdima[c]	phenol-phthiocerol-dimycocerosate-Mtb	C99H188O6
ppdima[e]	phenol-phthiocerol-dimycocerosate-Mtb	C99H188O6
pphn[c]	Prephenate	C10H8O6
pphthdl[c]	phenolic-phthiodiolone	C34H60O4
pphthiocerol[c]	phenolphtiocerol	C35H64O4
ppi[c]	Diphosphate	HO7P2
ppp9[c]	Protoporphyrin	C34H32N4O4
pppg9[c]	Protoporphyrinogen-IX	C34H38N4O4
pppi[c]	Inorganic-triphosphate	HO10P3
pram[c]	5-Phospho-beta-D-ribosylamine	C5H11NO7P
pran[c]	N-5-Phospho-D-ribosyl-anthranilate	C12H13NO9P
prbamp[c]	1-5-Phosphoribosyl-AMP	C15H19N5O14P2
prbatp[c]	1-5-Phosphoribosyl-ATP	C15H19N5O20P4
pre2[c]	Precorrin-2	C42H40N4O16
pre3a[c]	Precorrin-3-A	C43H43N4O16
pre3b[c]	Precorrin-3B	C43H44N4O17
pre4[c]	Precorrin-4	C44H44N4O17
pre5[c]	Precorrin-5	C45H46N4O17
pre6a[c]	Precorrin-6A	C44H47N4O16
pre6b[c]	Precorrin-6B	C44H49N4O16
pre8[c]	Precorrin-8	C45H53N4O14
prephthACP[c]	phthiocerol-precursor-bound-ACP	C43H81N2O11PRS
prephth[c]	phthiocerol-precursor	C32H61O5
prephthcoa[c]	phthiocerol-precursor-bound-coenzyme-A	C53H92N7O20P3S
prepphthACP[c]	phenolic-phthiocerol-precursor-bound-ACP	C46H79N2O12PRS
prepphth[c]	phenolic-phthiocerol-precursor	C35H59O6
prfp[c]	1-5-Phosphoribosyl-5-5-phosphoribosylamino-methylideneaminoimidazole-4-carboxamide	C15H21N5O15P2
prlp[c]	5-5-phospho-1-deoxyribulos-1-ylamino-methylideneamino-1-5-phosphoribosyl-imidazole-4-carboxamide	C15H21N5O15P2
pro-L[c]	L-Proline	C5H9NO2
pro-L[e]	L-Proline	C5H9NO2
prpp[c]	5-Phospho-alpha-D-ribose-1-diphosphate	C5H8O14P3
ps160[c]	phosphatidylserine-dihexadecanoyl-n-C160	C38H73N1O10P1
ps180[c]	phosphatidylserine-dioctadecanoyl-n-C180	C42H81N1O10P1
psd5p[c]	Pseudouridine-5-phosphate	C9H11N2O9P
pser-L[c]	O-Phospho-L-serine	C3H6NO6P
ptcys[c]	N-Pantothenoylcysteine	C12H21N2O6S
ptd1ino160190[c]	phosphatidyl-1D-myo-inositol-C160-C190	C44H84O13P
ptd1ino160[c]	phosphatidyl-1D-myo-inositol	C41H78O13P
ptrc[c]	Putrescine	C4H14N2
ptth[c]	Pantetheine	C11H22N2O4S
pyam5p[c]	Pyridoxamine-5-phosphate	C8H12N2O5P
pydam[c]	Pyridoxamine	C8H13N2O2
pydx5p[c]	Pyridoxal-5-phosphate	C8H8NO6P
pydx[c]	Pyridoxal	C8H9NO3
pydxn[c]	Pyridoxine	C8H11NO3
pyr[c]	Pyruvate	C3H3O3
pyr[e]	Pyruvate	C3H3O3
q8[c]	Ubiquinone-8	C49H74O4
q8h2[c]	Ubiquinol-8	C49H76O4
q[c]	Ubiquinone	C14H18O4
qh2[c]	Ubiquinol	C14H20O4
quln[c]	Quinolinate	C7H3NO4
r1p[c]	alpha-D-Ribose-1-phosphate	C5H9O8P
r5p[c]	alpha-D-Ribose-5-phosphate	C5H9O8P
ragund[c]	rhamanosyl-N-acetylglucosamyl-undecaprenyl-diphosphate	C69H113N1O16P2
rbl-D[c]	D-Ribulose	C5H10O5
rbl-L[c]	L-Ribulose	C5H10O5
rdmbzi[c]	N1-alpha-D-ribosyl-5-6-dimethylbenzimidazole	C14H18N2O4
rhcys[c]	S-Ribosyl-L-homocysteine	C9H17NO6S
rib-D[c]	D-Ribose	C5H10O5
rib-D[e]	D-Ribose	C5H10O5
ribflv[c]	Riboflavin	C17H20N4O6
rmyc[c]	mycolate-compounds-all	RMYC
rppdima[c]	rhamnose-phenol-phthiocerol-dimycocerosate-Mtb	C105H198O10
rrppdima[c]	rhamnose-rhamnose-phenol-phthiocerol-dimycocerosate-Mtb	C111H208O14
ru5p-D[c]	D-Ribulose-5-phosphate	C5H9O8P
ru5p-L[c]	L-Ribulose-5-phosphate	C5H9O8P
s7p[c]	Sedoheptulose-7-phosphate	C7H13O10P
s[c]	Sulfur	S
salc[c]	Salicylate	C7H5O3
sbzcoa[c]	O-Succinylbenzoyl-CoA	C32H39N7O20P3S
scl2[c]	sirohydrochlorin-2	C42H38N4O16
scl[c]	sirohydrochlorin	C42H39N4O16
sdhlam[c]	S-Succinyldihydrolipoamide	C12H20NO4S2
selcys[c]	Selenocysteine	C3H7NO2Se
seln[c]	Selenide	HSe
ser-D[c]	D-Serine	C3H7NO3
ser-D[e]	D-Serine	C3H7NO3
ser-L[c]	L-Serine	C3H7NO3
ser-L[e]	L-Serine	C3H7NO3
seramp[c]	L-seryl-AMP	C13H19N6O9P
sheme[c]	Siroheme	C42H36FeN4O16
skm5p[c]	Shikimate-5-phosphate	C7H8O8P
skm[c]	Shikimate	C7H9O5
skm[e]	Shikimate	C7H9O5
sl1[c]	sulfonated-tetra-acyl-trehalose	C149H287O18S
sl26da[c]	N-Succinyl-LL-2-6-diaminoheptanedioate	C11H16N2O7
sl2a6o[c]	N-Succinyl-2-L-amino-6-oxoheptanedioate	C11H12NO8
so3[c]	Sulfite	O3S
so4[c]	Sulfate	O4S
so4[e]	Sulfate	O4S
spmd[c]	Spermidine	C7H22N3
ssaltpp[c]	Succinate-semialdehyde-thiamin-diphosphate-anion	C16H21N4O10P2S
stcoa[c]	Stearoyl-CoA-n-C180CoA	C39H66N7O17P3S
sucarg[c]	N2-Succinyl-L-arginine	C10H17N4O5
sucbz[c]	o-Succinylbenzoate	C11H8O5
succ[c]	Succinate	C4H4O4
succ[e]	Succinate	C4H4O4
succoa[c]	Succinyl-CoA	C25H35N7O19P3S
sucglu[c]	N2-Succinyl-L-glutamate	C9H10NO7
sucgsa[c]	N2-Succinyl-L-glutamate-5-semialdehyde	C9H11NO6
suchms[c]	O-Succinyl-L-homoserine	C8H12NO6
sucorn[c]	N2-Succinyl-L-ornithine	C9H15N2O5
sucsal[c]	Succinic-semialdehyde	C4H5O3
tamhexc[c]	tetra-methyl-hexacosanoate	C30H59O2
tamlgnc[c]	tri-methyl-lignoceric-acid	C28H55O2
tamocta[c]	tetra-methyl-octacosanoate	C32H63O2
tarab-D[c]	tetra-arabinofuranoside	C20H34O17
tartr-L[c]	L-tartrate	C4H4O6
tartr-L[e]	L-tartrate	C4H4O6
tat[c]	tetra-acyl-trehalose	C149H288O15
tcynt[c]	Thiocyanate	CNS
tdcoa[c]	Tetradecanoyl-CoA-n-C140CoA	C35H58N7O17P3S
tdm1[c]	trehalose-dimycolate-alpha-mycolate-methoxymycolate	C174H332O15
tdm2[c]	trehalose-dimycolate-alpha-mycolate-methoxymycolate	C174H334O16
tdm3[c]	trehalose-dimycolate-alpha-mycolate-ketomycolate	C176H338O16
tdm4[c]	trehalose-dimycolate-alpha-mycolate-methoxymycolate	C176H336O15
thdp[c]	2-3-4-5-Tetrahydrodipicolinate	C7H7NO4
thf[c]	5-6-7-8-Tetrahydrofolate	C19H21N7O6
thfglu[c]	Tetrahydrofolyl-Glu-2	C24H27N8O9
thm[c]	Thiamin	C12H17N4OS
thmmp[c]	Thiamin-monophosphate	C12H16N4O4PS
thmpp[c]	Thiamine-diphosphate	C12H16N4O7P2S
thr-L[c]	L-Threonine	C4H9NO3
thr-L[e]	L-Threonine	C4H9NO3
thym[c]	Thymine	C5H6N2O2
thymd[c]	Thymidine	C10H14N2O5
tmbhn[c]	tri-methyl-behenic-acid	C25H49O2
tmha1[c]	tetramycolyl-hexaarabinoside-tdm1-tdm2-tre-Mtb	C360H684O40
tmha2[c]	tetramycolyl-hexaarabinoside-tdm1-tdm3-tre-Mtb	C362H688O40
tmha3[c]	tetramycolyl-hexaarabinoside-tdm1-tdm4-tre-Mtb	C362H686O39
tmha4[c]	tetramycolyl-hexaarabinoside-tdm2-tdm3-tre-Mtb	C362H690O41
tmha5[c]	tetramycolyl-hexaarabinoside-tdm2-tdm4-tre-Mtb	C362H688O40
tmha6[c]	tetramycolyl-hexaarabinoside-tdm3-tdm4-tre-Mtb	C364H692O40
tmhexc[c]	tri-methyl-hexacosanoate	C29H57O2
tmlgnc[c]	tri-methyl-lignoceric-acid	C27H53O2
trdox[c]	Oxidized-thioredoxin	X
trdrd[c]	Reduced-thioredoxin	XH2
tre6p[c]	alpha-alpha-Trehalose-6-phosphate	C12H21O14P
tre[c]	Trehalose	C12H22O11
tre[e]	Trehalose	C12H22O11
tres[c]	trehalose-2-sulfate	C12H21O14S
triat[c]	tri-acyl-trehalose	C75H142O14
trnaala[c]	tRNA-Ala	R
trnaglu[c]	tRNA-Glu	R
trp-L[c]	L-Tryptophan	C11H12N2O2
trp-L[e]	L-Tryptophan	C11H12N2O2
tsul[c]	Thiosulfate	O3S2
tsul[e]	Thiosulfate	O3S2
ttc[c]	tetracosanoate-n-C240	C24H47O2
ttdca[c]	tetradecanoate-n-C140	C14H27O2
ttdca[e]	tetradecanoate-n-C140	C14H27O2
tyr-L[c]	L-Tyrosine	C9H11NO3
tyr-L[e]	L-Tyrosine	C9H11NO3
uAgl[c]	UDP-N-acetylmuramoyl-L-alanyl-D-glutamyl-L-lysine	C34H52N7O24P2
uAgla[c]	UDP-N-acetylmuramoyl-L-alanyl-D-glutamyl-L-lysyl-D-alanyl-D-alanine	C40H62N9O26P2
uGgl[c]	UDP-N-acetylmuramoyl-L-alanyl-gamma-D-glutamyl-L-lysine	C34H52N7O24P2
uGgla[c]	UDP-N-acetylmuramoyl-L-alanyl-gamma-D-glutamyl-L-lysyl-D-alanyl-D-alanine	C40H62N9O26P2
uaAgla[c]	Undecaprenyl-diphospho-N-acetylmuramoyl-L-alanyl-D-glutamyl-L-lysyl-D-alanyl-D-alanine	C86H140N7O21P2
uaGgla[c]	Undecaprenyl-diphospho-N-acetylmuramoyl-L-alanyl-gamma-D-glutamyl-L-lysyl-D-alanyl-D-alanine	C86H140N7O21P2
uaaAgla[c]	Undecaprenyl-diphospho-N-acetylmuramoyl-N-acetylglucosamine-L-alanyl-D-glutamyl-L-lysyl-D-alanyl-D-alanine	C94H153N8O26P2
uaaAgtla[c]	Undecaprenyl-diphospho-N-acetylmuramoyl-N-acetylglucosamine-L-alanyl-D-glutaminyl-L-lysyl-D-alanyl-D-alanine	C94H155N9O25P2
uaaGgla[c]	Undecaprenyl-diphospho-N-acetylmuramoyl-N-acetylglucosamine-L-alanyl-gamma-D-glutamyl-L-lysyl-D-alanyl-D-alanine	C94H153N8O26P2
uaaGgtla[c]	Undecaprenyl-diphospho-N-acetylmuramoyl-N-acetylglucosamine-L-alanyl-D-isoglutaminyl-L-lysyl-D-alanyl-D-alanine	C94H155N9O25P2
uaagmda[c]	Undecaprenyl-diphospho-N-acetylmuramoyl-N-acetylglucosamine-L-ala-D-glu-meso-2-6-diaminopimeloyl-D-ala-D-ala	C95H152N8O28P2
uaagtmda[c]	Undecaprenyl-diphospho-N-acetylmuramoyl-N-acetylglucosamine-L-alanyl-D-glutaminyl-meso-2-6-diaminopimeloyl-D-alanyl-D-alanine	C95H154N9O27P2
uaccg[c]	UDP-N-acetyl-3-O-1-carboxyvinyl-D-glucosamine	C20H26N3O19P2
uacgam[c]	UDP-N-acetyl-D-glucosamine	C17H25N3O17P2
uagmda[c]	Undecaprenyl-diphospho-N-acetylmuramoyl-L-alanyl-D-glutamyl-meso-2-6-diaminopimeloyl-D-alanyl-D-alanine	C87H139N7O23P2
uama[c]	UDP-N-acetylmuramoyl-L-alanine	C23H33N4O20P2
uamag[c]	UDP-N-acetylmuramoyl-L-alanyl-D-glutamate	C28H39N5O23P2
uamr[c]	UDP-N-acetylmuramate	C20H28N3O19P2
udcpdp[c]	Undecaprenyl-diphosphate	C55H89O7P2
udcpp[c]	Undecaprenyl-phosphate	C55H89O4P
udp[c]	UDP	C9H11N2O12P2
udpg[c]	UDPglucose	C15H22N2O17P2
udpgal[c]	UDPgalactose	C15H22N2O17P2
udpgalfur[c]	UDP-D-galacto-1-4-furanose	C15H22N2O17P2
udpglcur[c]	UDP-D-glucuronate	C15H19N2O18P2
ugagmda[c]	Undecaprenyl-diphospho-N-glycolylmuramoyl-N-acetylglucosamine-L-ala-D-glu-meso-2-6-diaminopimeloyl-D-ala-D-ala	C95H152N8O29P2
ugggmda[c]	Undecaprenyl-diphospho-N-glycolylmuramoyl-L-alanyl-D-glutamyl-meso-2-6-diaminopimeloyl-D-alanyl-D-alanine	C87H139N7O24P2
uggmd[c]	UDP-N-glycolylmuramoyl-L-alanyl-D-gamma-glutamyl-meso-2-6-diaminopimelate	C35H51N7O27P2
uggmda[c]	UDP-N-glycolylmuramoyl-L-alanyl-D-glutamyl-meso-2-6-diaminopimeloyl-D-alanyl-D-alanine	C41H61N9O29P2
ugma[c]	UDP-N-glycolylmuramoyl-L-alanine	C23H33N4O21P2
ugmag[c]	UDP-N-glycolylmuramoyl-L-alanyl-D-glutamate	C28H39N5O24P2
ugmd[c]	UDP-N-acetylmuramoyl-L-alanyl-D-gamma-glutamyl-meso-2-6-diaminopimelate	C35H51N7O26P2
ugmda[c]	UDP-N-acetylmuramoyl-L-alanyl-D-glutamyl-meso-2-6-diaminopimeloyl-D-alanyl-D-alanine	C41H61N9O28P2
ugmr[c]	UDP-N-glycolylmuramate	C20H28N3O20P2
ump[c]	UMP	C9H11N2O9P
unaga[c]	Undecaprenyl-diphospho-N-acetyl-glucosamine	C63H103NO12P2
uppg1[c]	Uroporphyrinogen-I	C40H36N4O16
uppg3[c]	Uroporphyrinogen-III	C40H36N4O16
ura[c]	Uracil	C4H4N2O2
urea[c]	Urea	CH4N2O
uri[c]	Uridine	C9H12N2O6
utp[c]	UTP	C9H11N2O15P3
val-L[c]	L-Valine	C5H11NO2
val-L[e]	L-Valine	C5H11NO2
xan[c]	Xanthine	C5H4N4O2
xmp[c]	Xanthosine-5-phosphate	C10H11N4O9P
xtsn[c]	Xanthosine	C10H12N4O6
xu5p-D[c]	D-Xylulose-5-phosphate	C5H9O8P
xyl-D[c]	D-Xylose	C5H10O5
xyl-D[e]	D-Xylose	C5H10O5
xylu-D[c]	D-Xylulose	C5H10O5
mcit[c]	Methylcitrate	C7H7O7
micit[c]	Methylisocitrate	C7H7O7
octa[e]	octanoate-n-C80	C8H15O2
dca[e]	Decanoate-n-C100	C10H19O2
ddca[e]	Dodecanoate-n-C120	C12H23O2
hdcea[e]	Hexadecenoate-n-C161	C16H29O2
ocdcea[e]	octadecenoate-n-C181	C18H33O2
arach[e]	Arachidic-acid	C20H39O2
ttc[e]	tetracosanoate-n-C240	C24H47O2
hexc[e]	hexacosanoate-n-C260	C26H51O2

## Sheet: biomass
	We used biomass data from Jamshidi and Palsson. BMC Systems Biology 2007, 1:26, with minor modifications.
	Metabolites added to the biomass objective function:
	mmol/gDW	Abbreviation	Descrption	Compound
	1e-06	na1[c]	Sodium	Na
	1e-06	k[c]	potassium	K
